# Supplementary material for: Global, Regional, and National Burden of Road Injuries from 1990 to 2019
Source: Int J Environ Res Public Health. 2022 Dec 8;19(24):16479. doi: 10.3390/ijerph192416479 (PMC9779128; doi:10.3390/ijerph192416479)
Supplement: Supplementary file 1 [file ijerph-19-16479-s001.zip]

Archive with 2 entries (2 files):
- Supplementary figures.pdf
- supplementary material.xlsx
