# Supplementary material for: Global, Regional, and National Burden of Road Injuries from 1990 to 2019
Source: Int J Environ Res Public Health. 2022 Dec 8;19(24):16479. doi: 10.3390/ijerph192416479 (PMC9779128; doi:10.3390/ijerph192416479)
Supplement: Supplementary file 1 [file ijerph-19-16479-s001.zip › supplementary material.xlsx]

## Sheet: incidence
	type	incidence 1990	val1990	ASIR1990	ASIR1990	incidence 2019	val2019	ASIR2019	ASIR2019	EAPC_ASIR	EAPC	values	code	Region
1	Overall	632111.48 [534279.84-738477.05]	632111	1192.7 [1017.76-1389.27]	1192.7	1032196 [868741.7-1212732.78]	1032196	1298.55 [1092.23-1529.42]	1298.55	0.4 [0.26 to 0.55]	0.4	63.2933		Overall
2	Gender
3	Female	227723 [193850.64-266947.98]	227723	872.97 [750.27-1016.94]	872.97	355983.71 [302250.53-417143.88]	355984	896.32 [759.59-1050.35]	896.32	0.11 [0 to 0.21]	0.11	56.3231		Female
4	Male	404388.49 [338821.93-472587.08]	404388	1507.91 [1285.08-1755.44]	1507.91	676212.28 [567121.62-796660.96]	676212	1697 [1418.87-1996.22]	1697	0.57 [0.39 to 0.74]	0.57	67.2185		Male
5	SDI region
6	High SDI	83420.3 [73261.69-94943.33]	83420.3	1002.16 [879.75-1145.59]	1002.16	74520.51 [64333.9-86089.78]	74520.5	739.88 [629.42-865.09]	739.88	-1.37 [-1.47 to -1.27]	-1.37	-10.6686	1	High SDI
7	High-middle SDI	172153.71 [145735.49-201179.03]	172154	1451.94 [1237.87-1693.16]	1451.94	198445.66 [168498.82-233544.11]	198446	1301.8 [1095.24-1533.14]	1301.8	-0.19 [-0.33 to -0.05]	-0.19	15.2724	1	High-middle SDI
8	Middle SDI	163427.1 [136804.4-192338.55]	163427	958.7 [812.76-1115.91]	958.7	302824.2 [256388.68-355815]	302824	1200.4 [1020.29-1408.07]	1200.4	0.99 [0.83 to 1.15]	0.99	85.2962	1	Middle SDI
9	Low-middle SDI	150368.13 [124535.41-178961.84]	150368	1443.53 [1216.45-1694.36]	1443.53	311099.29 [258062.91-370624.82]	311099	1752.61 [1464.86-2079.37]	1752.61	0.73 [0.46 to 1.01]	0.73	106.892	1	Low-middle SDI
10	Low SDI	62463.85 [52539.49-73608.15]	62463.8	1386.14 [1191.35-1604.27]	1386.14	144936.04 [120963.11-171604]	144936	1473.35 [1263.76-1711.09]	1473.35	0.29 [0.16 to 0.41]	0.29	132.032	1	Low SDI
11	GBD region
12	Andean Latin America	2142.89 [1842.92-2490.35]	2142.89	563.9 [494.76-640.38]	563.9	3389.42 [2948.02-3918.23]	3389.42	528.33 [461.67-607.85]	528.33	-0.15 [-0.22 to -0.08]	-0.15	58.1705	2	Andean Latin America
13	Bolivia (Plurinational State of)	366.72 [309.13-438.84]	366.72	574.48 [491.78-667.14]	574.48	531.77 [456.84-619.72]	531.77	451.97 [392.04-523.96]	451.97	-1.04 [-1.11 to -0.97]	-1.04	45.0071	3	Andean Latin America
14	Ecuador	646.86 [556.22-756.49]	646.86	647.59 [564.02-737.59]	647.59	1206.34 [1037.01-1394.83]	1206.34	675.33 [583.77-776.58]	675.33	0.39 [0.25 to 0.53]	0.39	86.4917	3	Andean Latin America
15	Peru	1129.31 [956.91-1323.66]	1129.31	521.72 [449.79-598.74]	521.72	1651.31 [1420.33-1910.5]	1651.31	478.94 [412.01-553.3]	478.94	-0.24 [-0.3 to -0.17]	-0.24	46.2229	3	Andean Latin America
16	Australasia	1775.7 [1587.67-1991.45]	1775.7	860.83 [766.98-968.86]	860.83	1692 [1502.5-1894.93]	1692	602.97 [528.45-682.65]	602.97	-1.59 [-1.74 to -1.45]	-1.59	-4.71363	2	Australasia
17	Australia	1406 [1254.78-1570]	1406	821.29 [732.85-918.21]	821.29	1317.96 [1159.79-1491.8]	1317.96	558.62 [482.84-642.57]	558.62	-1.48 [-1.53 to -1.43]	-1.48	-6.26174	3	Australasia
18	New Zealand	369.7 [301.41-451.12]	369.7	1055.71 [857.01-1283.93]	1055.71	374.04 [337.84-415.71]	374.04	850.3 [757.38-951.75]	850.3	-1.83 [-2.36 to -1.3]	-1.83	1.17392	3	Australasia
19	Caribbean	3759.52 [3265.35-4263.76]	3759.52	1023.9 [895.9-1149.68]	1023.9	4178.09 [3600.9-4805.63]	4178.09	876.96 [755.05-1011.48]	876.96	-0.6 [-0.69 to -0.52]	-0.6	11.1336	2	Caribbean
20	Antigua and Barbuda	4.84 [4.03-5.74]	4.84	763.54 [642.36-894.83]	763.54	5.98 [5.1-6.95]	5.98	666.52 [564.6-780.09]	666.52	-0.72 [-0.82 to -0.62]	-0.72	23.5537	3	Caribbean
21	Bahamas	32.13 [27.12-37.34]	32.13	1157.93 [986.59-1324.11]	1157.93	36.69 [30.9-42.8]	36.69	935.32 [786.52-1094.05]	935.32	-1.01 [-1.11 to -0.91]	-1.01	14.1923	3	Caribbean
22	Barbados	24.12 [20.27-28.56]	24.12	903.91 [763.15-1061.51]	903.91	21.27 [18.41-24.36]	21.27	752.18 [642.55-872.72]	752.18	-0.81 [-0.89 to -0.74]	-0.81	-11.8159	3	Caribbean
23	Belize	20.5 [17.08-24.34]	20.5	1071.39 [905.7-1244.23]	1071.39	44.24 [37.03-51.78]	44.24	1008.24 [853.52-1171.85]	1008.24	-0.49 [-0.65 to -0.33]	-0.49	115.805	3	Caribbean
24	Cuba	1501.35 [1275.82-1682.77]	1501.35	1287 [1103.09-1439.27]	1287	867.19 [768.21-976.08]	867.19	811.52 [715.25-923.7]	811.52	-1.74 [-1.88 to -1.61]	-1.74	-42.2393	3	Caribbean
25	Dominica	7.45 [6.21-8.82]	7.45	995.13 [837.18-1157.17]	995.13	6.39 [5.39-7.42]	6.39	928.02 [777.61-1078.53]	928.02	-0.28 [-0.37 to -0.2]	-0.28	-14.2282	3	Caribbean
26	Dominican Republic	784.15 [660.71-928.06]	784.15	1054.21 [899.93-1223.73]	1054.21	1508.23 [1260.63-1775.62]	1508.23	1338.67 [1130.12-1566.83]	1338.67	0.8 [0.48 to 1.13]	0.8	92.3395	3	Caribbean
27	Grenada	6.88 [5.8-8.18]	6.88	807.66 [684.63-945.73]	807.66	7.62 [6.42-8.85]	7.62	715.26 [602.39-837.64]	715.26	-0.41 [-0.51 to -0.3]	-0.41	10.7558	3	Caribbean
28	Guyana	60.74 [51.2-71.6]	60.74	751.17 [640.25-870.51]	751.17	70.45 [59.09-82.94]	70.45	861.05 [728.34-1004.45]	861.05	0.52 [0.48 to 0.56]	0.52	15.9862	3	Caribbean
29	Haiti	411.38 [335.75-499.74]	411.38	644.24 [534.69-770.42]	644.24	817.6 [652.23-1002.16]	817.6	632.28 [514.36-763.72]	632.28	-0.05 [-0.19 to 0.1]	-0.05	98.7457	3	Caribbean
30	Jamaica	135.71 [112.91-163.9]	135.71	537.33 [455.43-634.7]	537.33	159.05 [135.21-185.69]	159.05	544.51 [463.87-639.93]	544.51	0.05 [-0.02 to 0.11]	0.05	17.1984	3	Caribbean
31	Saint Lucia	14.56 [12.06-17.07]	14.56	1043.29 [878.89-1198.4]	1043.29	15.69 [13.23-18.1]	15.69	873.93 [731.98-1012.61]	873.93	-0.74 [-0.83 to -0.65]	-0.74	7.76099	3	Caribbean
32	Saint Vincent and the Grenadines	8.21 [6.78-9.78]	8.21	716.13 [597.49-836.22]	716.13	6.91 [5.89-8]	6.91	608.73 [517.44-708.18]	608.73	-0.73 [-0.81 to -0.64]	-0.73	-15.8343	3	Caribbean
33	Suriname	41.52 [34.94-49.09]	41.52	1023.5 [871.51-1191.71]	1023.5	55.69 [47.72-63.96]	55.69	961.06 [818.79-1106.83]	961.06	-0.06 [-0.14 to 0.02]	-0.06	34.1281	3	Caribbean
34	Trinidad and Tobago	109.81 [94.85-128.12]	109.81	872.08 [755.64-1005.05]	872.08	118.18 [100.48-137.29]	118.18	866.43 [729.05-1013.71]	866.43	0.29 [0.09 to 0.49]	0.29	7.62226	3	Caribbean
35	Central Asia	7724.6 [6807.15-8730.75]	7724.6	1130.78 [1004.87-1270.77]	1130.78	10033.69 [8702.93-11393.91]	10033.7	1044.48 [909.34-1184.87]	1044.48	0.14 [-0.18 to 0.47]	0.14	29.8927	2	Central Asia
36	Armenia	383.1 [334-441.21]	383.1	1106.44 [965.33-1270.39]	1106.44	259.74 [225.68-299.92]	259.74	858.69 [741.9-1002.47]	858.69	-0.73 [-1.18 to -0.28]	-0.73	-32.2005	3	Central Asia
37	Azerbaijan	768.85 [652.59-895.59]	768.85	1042.3 [898.09-1196.21]	1042.3	878.35 [737.11-1030.6]	878.35	811.82 [685.9-952.88]	811.82	-0.72 [-1.18 to -0.27]	-0.72	14.242	3	Central Asia
38	Georgia	703.31 [607.23-806.08]	703.31	1262.1 [1084.22-1455.98]	1262.1	398.35 [349.39-449.91]	398.35	1143.82 [991.3-1301.17]	1143.82	0.11 [-0.37 to 0.59]	0.11	-43.3607	3	Central Asia
39	Kazakhstan	2393.16 [2109.04-2736.78]	2393.16	1434.32 [1269.58-1630.1]	1434.32	2489.24 [2132.99-2851.43]	2489.24	1340.18 [1147.42-1539.1]	1340.18	0.41 [0.02 to 0.8]	0.41	4.01478	3	Central Asia
40	Kyrgyzstan	535.15 [462.45-607.87]	535.15	1231.6 [1076.6-1391.18]	1231.6	724.54 [631.09-837.57]	724.54	1095.85 [954.98-1257.26]	1095.85	0.05 [-0.32 to 0.42]	0.05	35.3901	3	Central Asia
41	Mongolia	193.13 [163.22-227.55]	193.13	903.29 [772.64-1040.7]	903.29	425.56 [363.96-491.99]	425.56	1221.44 [1051.26-1416.29]	1221.44	1.51 [1.36 to 1.66]	1.51	120.349	3	Central Asia
42	Tajikistan	465.07 [393.78-552.55]	465.07	926.49 [796.84-1082.37]	926.49	651.82 [548.46-765.8]	651.82	681.93 [582.64-796.01]	681.93	-0.98 [-1.49 to -0.46]	-0.98	40.1552	3	Central Asia
43	Turkmenistan	369.44 [317.08-424.43]	369.44	1018.11 [878.52-1151.85]	1018.11	360.08 [300.06-420.61]	360.08	691.69 [580.14-806.88]	691.69	-1.14 [-1.35 to -0.93]	-1.14	-2.53356	3	Central Asia
44	Uzbekistan	1913.38 [1670.01-2186.86]	1913.38	952.17 [839.04-1076.36]	952.17	3846 [3310.76-4429.97]	3846	1103.67 [959.42-1263.83]	1103.67	0.85 [0.66 to 1.05]	0.85	101.006	3	Central Asia
45	Central Europe	30977.29 [27246.53-34999.4]	30977.3	2512.34 [2200.15-2836.12]	2512.34	20351.62 [17811.08-23152.95]	20351.6	1901.41 [1632.18-2194.28]	1901.41	-0.85 [-0.9 to -0.81]	-0.85	-34.3015	2	Central Europe
46	Albania	574.48 [489.83-672.91]	574.48	1687.83 [1460.57-1951.57]	1687.83	488.39 [418.15-557]	488.39	1820.55 [1544.64-2104.58]	1820.55	0.38 [0.02 to 0.74]	0.38	-14.9857	3	Central Europe
47	Bosnia and Herzegovina	805.17 [675.91-950.54]	805.17	1707.43 [1434.18-2013.54]	1707.43	561.61 [489.3-647.62]	561.61	1821.02 [1544.44-2140.96]	1821.02	0.45 [0.3 to 0.61]	0.45	-30.2495	3	Central Europe
48	Bulgaria	1985.14 [1732.12-2243.59]	1985.14	2349.44 [2029.96-2656.09]	2349.44	1207.9 [1052.66-1372.3]	1207.9	1986.42 [1690.86-2308.59]	1986.42	-0.35 [-0.46 to -0.24]	-0.35	-39.1529	3	Central Europe
49	Croatia	1530.9 [1335.6-1711.18]	1530.9	3161.4 [2744.56-3560.41]	3161.4	924.17 [824.65-1032.64]	924.17	2420.12 [2109.82-2753.91]	2420.12	-0.15 [-0.47 to 0.17]	-0.15	-39.6322	3	Central Europe
50	Czechia	3075.04 [2712.48-3426.37]	3075.04	3014.7 [2654.64-3370.15]	3014.7	2060.03 [1794.28-2342.3]	2060.03	2170.2 [1842.38-2494.11]	2170.2	-0.73 [-0.98 to -0.47]	-0.73	-33.008	3	Central Europe
51	Hungary	2628.64 [2338.58-3009.15]	2628.64	2568.18 [2260.72-2946.85]	2568.18	1473.3 [1295.28-1653.96]	1473.3	1645.68 [1423.37-1890.95]	1645.68	-1.8 [-1.91 to -1.7]	-1.8	-43.952	3	Central Europe
52	North Macedonia	375.44 [325.21-432.66]	375.44	1813.1 [1572.99-2091.31]	1813.1	369.95 [318.99-426.27]	369.95	1756.67 [1502.72-2046.29]	1756.67	0.01 [-0.13 to 0.14]	0.01	-1.46228	3	Central Europe
53	Montenegro	129.47 [110.32-150.88]	129.47	2028.73 [1734.68-2367.59]	2028.73	120.86 [104.89-137.23]	120.86	2000.5 [1703.58-2311.59]	2000.5	0.03 [-0.03 to 0.08]	0.03	-6.65019	3	Central Europe
54	Poland	10850.38 [8986.03-12974.97]	10850.4	2834.54 [2345.72-3414.26]	2834.54	7659.99 [6363.05-9096.78]	7659.99	2072.11 [1702.85-2505.05]	2072.11	-1.07 [-1.1 to -1.04]	-1.07	-29.4035	3	Central Europe
55	Romania	4697.03 [4127.68-5231.03]	4697.03	1994.75 [1751.53-2227.74]	1994.75	2736.93 [2380-3097.76]	2736.93	1522.94 [1311.78-1747.77]	1522.94	-0.86 [-1.07 to -0.66]	-0.86	-41.7306	3	Central Europe
56	Serbia	2243.97 [1954.89-2567.56]	2243.97	2436.48 [2112.07-2811.32]	2436.48	1444.88 [1255.96-1633.36]	1444.88	1736.96 [1472.13-1995.34]	1736.96	-1.11 [-1.21 to -1.02]	-1.11	-35.6105	3	Central Europe
57	Slovakia	1371.58 [1206.07-1564.76]	1371.58	2578.66 [2265.68-2944.89]	2578.66	928.26 [807.25-1063.25]	928.26	1826.09 [1559.13-2115.75]	1826.09	-1.26 [-1.32 to -1.2]	-1.26	-32.3218	3	Central Europe
58	Slovenia	710.05 [618.51-810.91]	710.05	3575.41 [3094.55-4082.32]	3575.41	375.36 [328.57-427.86]	375.36	2084.04 [1785.61-2456.57]	2084.04	-1.39 [-1.72 to -1.06]	-1.39	-47.1361	3	Central Europe
59	Central Latin America	19490.57 [16872.57-22881.13]	19490.6	1170.11 [1028.29-1331.16]	1170.11	23804.54 [20537.54-27381.97]	23804.5	939.89 [811.76-1080.33]	939.89	0.97 [0.33 to 1.62]	0.97	22.1336	2	Central Latin America
60	Colombia	5122.52 [4492.72-5796.74]	5122.52	1563.19 [1389.1-1743.51]	1563.19	5799.54 [5057.37-6562.36]	5799.54	1217.17 [1060.21-1385.71]	1217.17	-0.51 [-1.16 to 0.15]	-0.51	13.2165	3	Central Latin America
61	Costa Rica	347.68 [304.43-400.29]	347.68	1129.04 [998.71-1274.24]	1129.04	500.02 [433.74-565.64]	500.02	1052.71 [914.92-1207.75]	1052.71	-0.36 [-0.42 to -0.3]	-0.36	43.8162	3	Central Latin America
62	El Salvador	621.58 [533.3-736.28]	621.58	1141.96 [999.44-1325.34]	1141.96	546.06 [464.8-634.67]	546.06	874.97 [746.34-1011.28]	874.97	-1.13 [-1.26 to -1.01]	-1.13	-12.1497	3	Central Latin America
63	Guatemala	456.16 [381.92-547.69]	456.16	575.04 [496.81-669.99]	575.04	1056.59 [900.31-1227.46]	1056.59	592.29 [510.02-677.54]	592.29	0.05 [-0.1 to 0.21]	0.05	131.627	3	Central Latin America
64	Honduras	408.46 [341.04-493.54]	408.46	834.73 [719.03-971.64]	834.73	706.48 [595.21-833.8]	706.48	733.94 [630.75-855.61]	733.94	-0.65 [-0.8 to -0.5]	-0.65	72.9619	3	Central Latin America
65	Mexico	9048.11 [7386.87-11263.35]	9048.11	1042.85 [871.86-1248.15]	1042.85	11182.86 [9327.32-13443.07]	11182.9	878.62 [737.93-1054.76]	878.62	3.9 [2.29 to 5.54]	3.9	23.5933	3	Central Latin America
66	Nicaragua	368.02 [307.59-442.16]	368.02	894.04 [768.33-1029.36]	894.04	490.49 [415-572.42]	490.49	739.27 [633.36-856.96]	739.27	-0.77 [-0.91 to -0.62]	-0.77	33.2781	3	Central Latin America
67	Panama	281.88 [242.62-327.37]	281.88	1162.65 [1021.58-1321.05]	1162.65	388.87 [334.6-445.39]	388.87	930.01 [800.86-1065.89]	930.01	-0.96 [-1.05 to -0.86]	-0.96	37.9559	3	Central Latin America
68	Venezuela (Bolivarian Republic of)	2836.16 [2405.73-3349.64]	2836.16	1454.67 [1257.69-1685.26]	1454.67	3133.64 [2698.33-3586.16]	3133.64	1113.53 [958.68-1276.47]	1113.53	-0.96 [-1.03 to -0.9]	-0.96	10.4888	3	Central Latin America
69	Central Sub-Saharan Africa	5244.46 [4430.16-6209.81]	5244.46	1063.55 [921.06-1222.63]	1063.55	11620.96 [9774.84-13635.69]	11621	982.99 [844.21-1127.36]	982.99	-0.25 [-0.35 to -0.16]	-0.25	121.585	2	Central Sub-Saharan Africa
70	Angola	986.3 [833.13-1191.05]	986.3	1073.22 [925.26-1237.03]	1073.22	2839.63 [2406.17-3313.85]	2839.63	1069.42 [931.83-1225.15]	1069.42	0.11 [0.05 to 0.16]	0.11	187.907	3	Central Sub-Saharan Africa
71	Central African Republic	214.54 [179.55-252.9]	214.54	884.82 [759.92-1017.72]	884.82	443.35 [368.42-525.47]	443.35	912.86 [781.65-1049.91]	912.86	0.2 [0.12 to 0.28]	0.2	106.651	3	Central Sub-Saharan Africa
72	Congo	229.5 [194.2-270.63]	229.5	1068.9 [923.2-1224.77]	1068.9	460.79 [391.28-534.3]	460.79	943.03 [817.51-1083.95]	943.03	-0.41 [-0.52 to -0.3]	-0.41	100.78	3	Central Sub-Saharan Africa
73	Democratic Republic of the Congo	3670.29 [3099.78-4357.66]	3670.29	1071.26 [926.63-1233.18]	1071.26	7559.63 [6303.59-8942.12]	7559.63	958.06 [821.27-1100.24]	958.06	-0.41 [-0.55 to -0.27]	-0.41	105.968	3	Central Sub-Saharan Africa
74	Equatorial Guinea	35.19 [29.62-41.45]	35.19	937 [805.72-1078.5]	937	131.22 [110.37-155.33]	131.22	1002.07 [868.9-1149.47]	1002.07	0.43 [0.31 to 0.55]	0.43	272.89	3	Central Sub-Saharan Africa
75	Gabon	108.63 [92.41-126.2]	108.63	1204.56 [1037.74-1375.53]	1204.56	186.34 [160.18-214.22]	186.34	1102.1 [964.98-1258.14]	1102.1	-0.34 [-0.41 to -0.28]	-0.34	71.5364	3	Central Sub-Saharan Africa
76	East Asia	66252.68 [55395.21-79014.95]	66252.7	535.26 [450.72-630.33]	535.26	165348.28 [140454.57-195050.6]	165348	981.68 [834.63-1151.85]	981.68	2.28 [2.12 to 2.45]	2.28	149.572	2	East Asia
77	China	63282.69 [52387.11-75878.58]	63282.7	529.02 [442.1-626.8]	529.02	161369.1 [136708.17-190594.5]	161369	991.27 [841.5-1164.71]	991.27	2.37 [2.2 to 2.53]	2.37	154.997	3	East Asia
78	Democratic People's Republic of Korea	1160.04 [986.58-1340.73]	1160.04	560.53 [478.19-645.28]	560.53	2121.52 [1825.18-2455.98]	2121.52	724.65 [621.7-831.49]	724.65	1.08 [0.9 to 1.25]	1.08	82.8833	3	East Asia
79	Taiwan (Province of China)	1809.95 [1583.77-2060.78]	1809.95	868.98 [772.47-981.13]	868.98	1857.65 [1633.13-2103.71]	1857.65	685.76 [605.72-770.87]	685.76	-1.11 [-1.23 to -0.99]	-1.11	2.63543	3	East Asia
80	Eastern Europe	80751.81 [67297.17-96218.08]	80751.8	3472.2 [2884.07-4151.44]	3472.2	54906.65 [45310.1-65704.95]	54906.7	2600.36 [2123.05-3142.83]	2600.36	-0.74 [-0.93 to -0.56]	-0.74	-32.0057	2	Eastern Europe
81	Belarus	3077.45 [2752.45-3451.54]	3077.45	2894.38 [2574.16-3252.27]	2894.38	1774.28 [1532.2-2026.16]	1774.28	1862.68 [1589.8-2161.34]	1862.68	-1.33 [-1.51 to -1.14]	-1.33	-42.3458	3	Eastern Europe
82	Estonia	531.45 [464-601.12]	531.45	3386.73 [2955.9-3828.57]	3386.73	191.07 [166.75-218.85]	191.07	1517.85 [1295.74-1758.4]	1517.85	-3.13 [-3.31 to -2.94]	-3.13	-64.0474	3	Eastern Europe
83	Latvia	969.47 [846.27-1094.64]	969.47	3615.84 [3146.4-4113.46]	3615.84	325.07 [285.43-367.22]	325.07	1751.08 [1508.21-1999.93]	1751.08	-2.82 [-3 to -2.65]	-2.82	-66.4693	3	Eastern Europe
84	Lithuania	1323.99 [1190.77-1500.08]	1323.99	3514.01 [3145.2-3991.79]	3514.01	537.3 [468.74-604.49]	537.3	1916.83 [1656.84-2169.61]	1916.83	-1.91 [-2.13 to -1.69]	-1.91	-59.4181	3	Eastern Europe
85	Republic of Moldova	1264.13 [1097.65-1434.19]	1264.13	2818.36 [2456.56-3187.82]	2818.36	636.55 [559.37-719.35]	636.55	1696.99 [1474.5-1913.8]	1696.99	-1.58 [-1.83 to -1.33]	-1.58	-49.6452	3	Eastern Europe
86	Russian Federation	58958.6 [48236.84-71251.62]	58958.6	3788.05 [3096.01-4597.72]	3788.05	41602.48 [34043.69-50168.54]	41602.5	2801.2 [2262.62-3411.69]	2801.2	-0.72 [-0.94 to -0.49]	-0.72	-29.4378	3	Eastern Europe
87	Ukraine	14626.73 [12228.93-17440.1]	14626.7	2722.04 [2248.35-3268.33]	2722.04	9839.9 [8131.83-11778]	9839.9	2288.31 [1850.26-2800.07]	2288.31	-0.59 [-0.95 to -0.22]	-0.59	-32.7266	3	Eastern Europe
88	Eastern Sub-Saharan Africa	22790.29 [19383.17-27061.2]	22790.3	1423.41 [1243.35-1630.04]	1423.41	44563.76 [37677.55-52692.72]	44563.8	1246.46 [1085.85-1425.4]	1246.46	-0.53 [-0.59 to -0.47]	-0.53	95.5384	2	Eastern Sub-Saharan Africa
89	Burundi	773.96 [655.12-914.34]	773.96	1634.04 [1416.93-1891.86]	1634.04	1451.76 [1216.2-1721.09]	1451.76	1407.68 [1213.38-1619.04]	1407.68	-0.59 [-0.63 to -0.56]	-0.59	87.5756	3	Eastern Sub-Saharan Africa
90	Comoros	79.88 [67.41-94.39]	79.88	1930.57 [1667.61-2233.27]	1930.57	133.91 [114.7-155.76]	133.91	1910.28 [1657.92-2201.05]	1910.28	-0.27 [-0.44 to -0.1]	-0.27	67.639	3	Eastern Sub-Saharan Africa
91	Djibouti	65.84 [55.27-78.97]	65.84	1548.55 [1343.68-1783.65]	1548.55	164.98 [138.65-190.8]	164.98	1469.2 [1270.71-1687.21]	1469.2	-0.18 [-0.21 to -0.15]	-0.18	150.577	3	Eastern Sub-Saharan Africa
92	Eritrea	372.46 [310.85-441.25]	372.46	1459.24 [1258.59-1683.25]	1459.24	909.43 [752.79-1075.15]	909.43	1492.4 [1283.46-1720.2]	1492.4	0 [-0.07 to 0.07]	0	144.169	3	Eastern Sub-Saharan Africa
93	Ethiopia	6523 [5379.43-7976.41]	6523	1532.33 [1300.03-1807.84]	1532.33	9560.35 [7839.57-11732.74]	9560.35	1044.72 [884.13-1233.52]	1044.72	-1.53 [-1.73 to -1.33]	-1.53	46.5637	3	Eastern Sub-Saharan Africa
94	Kenya	2016.56 [1663-2484.23]	2016.56	1083.47 [919.99-1277.56]	1083.47	4943.47 [4068.57-6041.39]	4943.47	1105.4 [932.8-1307.98]	1105.4	0.03 [-0.01 to 0.07]	0.03	145.144	3	Eastern Sub-Saharan Africa
95	Madagascar	1656.88 [1399.35-1958.28]	1656.88	1556.39 [1356.29-1791.07]	1556.39	3198.22 [2726.07-3792.53]	3198.22	1338.95 [1159.03-1537.4]	1338.95	-0.55 [-0.64 to -0.45]	-0.55	93.0267	3	Eastern Sub-Saharan Africa
96	Malawi	1018.35 [854.12-1203.14]	1018.35	1200.88 [1043.28-1382.79]	1200.88	1806.32 [1520.16-2162.34]	1806.32	1082.94 [937.28-1248.62]	1082.94	-0.53 [-0.72 to -0.34]	-0.53	77.3771	3	Eastern Sub-Saharan Africa
97	Mauritius	106.88 [92.09-122.39]	106.88	945.53 [825.4-1068.21]	945.53	128.96 [113-146.82]	128.96	959.77 [837.79-1099.05]	959.77	-0.23 [-0.5 to 0.05]	-0.23	20.6587	3	Eastern Sub-Saharan Africa
98	Mozambique	1837.02 [1589.03-2159.51]	1837.02	1653.58 [1456.94-1889.43]	1653.58	4685.14 [3981.37-5492.06]	4685.14	1957.22 [1707.21-2232.21]	1957.22	0.62 [0.36 to 0.88]	0.62	155.04	3	Eastern Sub-Saharan Africa
99	Rwanda	1367.93 [1149.7-1620.81]	1367.93	2214.59 [1905.77-2529.02]	2214.59	1914.99 [1636.46-2256.11]	1914.99	1622.75 [1414.71-1871.51]	1622.75	-1.26 [-1.35 to -1.16]	-1.26	39.9918	3	Eastern Sub-Saharan Africa
100	Seychelles	6.2 [5.27-7.22]	6.2	850.79 [731.12-980.06]	850.79	10.63 [9.17-12.33]	10.63	997.18 [856-1168.28]	997.18	0.44 [0.38 to 0.5]	0.44	71.4516	3	Eastern Sub-Saharan Africa
101	Somalia	762.27 [642.52-899.3]	762.27	1295.38 [1125.76-1495.25]	1295.38	2205.71 [1833.2-2610.55]	2205.71	1276.14 [1097.17-1456.11]	1276.14	0 [-0.07 to 0.07]	0	189.361	3	Eastern Sub-Saharan Africa
102	United Republic of Tanzania	2890.8 [2455.83-3435.18]	2890.8	1280.98 [1118.69-1472.17]	1280.98	6044.02 [5106.87-7126.45]	6044.02	1205.07 [1050.29-1392.45]	1205.07	-0.25 [-0.34 to -0.16]	-0.25	109.078	3	Eastern Sub-Saharan Africa
103	Uganda	1853.66 [1566.65-2195.85]	1853.66	1299.47 [1130.44-1486.84]	1299.47	4728.31 [3976.39-5620.21]	4728.31	1342.72 [1165.45-1536.18]	1342.72	-0.01 [-0.08 to 0.06]	-0.01	155.08	3	Eastern Sub-Saharan Africa
104	Zambia	720.5 [605.68-865.3]	720.5	1061.33 [925.84-1228.82]	1061.33	1651.43 [1385.99-1950.6]	1651.43	1025.28 [889.28-1177.86]	1025.28	-0.12 [-0.15 to -0.09]	-0.12	129.206	3	Eastern Sub-Saharan Africa
105	High-income Asia Pacific	15449.57 [13467.61-17857.37]	15449.6	850.09 [739.36-980.16]	850.09	8908.91 [7646.85-10369.65]	8908.91	473.34 [397.64-566.77]	473.34	-2.53 [-2.71 to -2.35]	-2.53	-42.3355	2	High-income Asia Pacific
106	Japan	9679.75 [8107.58-11595.05]	9679.75	736.8 [612.79-890.61]	736.8	5155.45 [4398.82-6129.54]	5155.45	416.72 [343.44-513.77]	416.72	-2.47 [-2.64 to -2.3]	-2.47	-46.7398	3	High-income Asia Pacific
107	Singapore	210.19 [182.81-241.76]	210.19	626.37 [552.41-711.41]	626.37	255.8 [213.11-299.03]	255.8	475.7 [390.74-571.06]	475.7	-1.38 [-1.59 to -1.17]	-1.38	21.6994	3	High-income Asia Pacific
108	Brunei Darussalam	31.44 [26.38-36.87]	31.44	1207.28 [1042.43-1383.31]	1207.28	34.31 [29.43-39.65]	34.31	733.96 [636.92-839.92]	733.96	-1.92 [-2.08 to -1.76]	-1.92	9.1285	3	High-income Asia Pacific
109	Republic of Korea	5528.2 [4829.88-6314.92]	5528.2	1192.2 [1053.53-1354.93]	1192.2	3463.36 [2984.95-3971]	3463.36	599.53 [510.39-694.56]	599.53	-2.87 [-3.08 to -2.65]	-2.87	-37.351	3	High-income Asia Pacific
110	High-income North America	31454.02 [26222.4-37432.42]	31454	1101.94 [917.37-1322.72]	1101.94	33623.21 [28261.27-39729.03]	33623.2	904.78 [746.11-1084.43]	904.78	-1.08 [-1.23 to -0.93]	-1.08	6.89638	2	High-income North America
111	Canada	2804.96 [2446.86-3148.83]	2804.96	996.18 [870.24-1120]	996.18	2370.16 [2076.83-2674.12]	2370.16	666.51 [569.67-763.87]	666.51	-1.61 [-1.67 to -1.54]	-1.61	-15.5011	3	High-income North America
112	United States of America	28644.89 [23606.48-34424.62]	28644.9	1113.57 [916.77-1352.14]	1113.57	31250.05 [26113.89-37129.87]	31250	931.47 [763.06-1123.2]	931.47	-1.03 [-1.19 to -0.87]	-1.03	9.09468	3	High-income North America
113	North Africa and Middle East	31847.22 [27275.74-37739.36]	31847.2	939.35 [818.92-1077.33]	939.35	47396.43 [40723.74-54593.42]	47396.4	768.97 [667.85-880.58]	768.97	-0.68 [-0.71 to -0.66]	-0.68	48.8244	2	North Africa and Middle East
114	Algeria	3266.07 [2792.27-3929.22]	3266.07	1294.38 [1127.28-1496.91]	1294.38	3627.31 [3089.94-4176.05]	3627.31	869.17 [743.22-1003.38]	869.17	-1.52 [-1.57 to -1.47]	-1.52	11.0604	3	North Africa and Middle East
115	Bahrain	53.55 [45.39-62.8]	53.55	1031.93 [897.85-1186.05]	1031.93	105.54 [89.01-124.28]	105.54	741.4 [631.2-873.96]	741.4	-1.41 [-1.51 to -1.31]	-1.41	97.0868	3	North Africa and Middle East
116	Egypt	5246.15 [4503.5-6193.87]	5246.15	958.77 [830.33-1105.48]	958.77	8065.37 [6880.07-9223.03]	8065.37	837.36 [725.02-947.55]	837.36	-0.45 [-0.53 to -0.36]	-0.45	53.7388	3	North Africa and Middle East
117	Iran (Islamic Republic of)	6686.41 [5494.01-8213.08]	6686.41	1173.18 [985.64-1394.57]	1173.18	6815.82 [5686.75-8124.58]	6815.82	801.8 [670.08-961.05]	801.8	-1.35 [-1.47 to -1.23]	-1.35	1.93542	3	North Africa and Middle East
118	Iraq	1275.77 [1070.64-1544.61]	1275.77	746.91 [641.65-874.26]	746.91	2526.6 [2113.41-2957.5]	2526.6	588.11 [504.35-678.93]	588.11	-0.76 [-0.81 to -0.71]	-0.76	98.0451	3	North Africa and Middle East
119	Jordan	291.06 [244.11-346.48]	291.06	769.46 [666.18-884.67]	769.46	651.4 [547.88-767.29]	651.4	549.35 [470.41-635.7]	549.35	-1.34 [-1.41 to -1.28]	-1.34	123.803	3	North Africa and Middle East
120	Kuwait	197.07 [169.86-222.16]	197.07	1115.87 [977.25-1250.28]	1115.87	342.81 [297.06-390.63]	342.81	786.26 [698.52-888]	786.26	-1.3 [-1.44 to -1.17]	-1.3	73.9534	3	North Africa and Middle East
121	Lebanon	184.67 [156.36-221.56]	184.67	574.87 [491.85-672.87]	574.87	250.99 [215.21-292.57]	250.99	493 [423.45-579.21]	493	-0.51 [-0.69 to -0.33]	-0.51	35.9127	3	North Africa and Middle East
122	Libya	485.89 [418.27-569.56]	485.89	1191.54 [1041.25-1365.25]	1191.54	658.53 [568.11-765.97]	658.53	916.05 [798.07-1059.09]	916.05	-0.77 [-0.87 to -0.67]	-0.77	35.5307	3	North Africa and Middle East
123	Morocco	2546.86 [2173.25-2975.36]	2546.86	996.51 [858-1144.1]	996.51	3103.69 [2675.88-3602.42]	3103.69	846.62 [733.49-981.62]	846.62	-0.61 [-0.68 to -0.55]	-0.61	21.8634	3	North Africa and Middle East
124	Palestine	108.31 [89.57-133.06]	108.31	525.48 [447.41-621.65]	525.48	221.47 [185.18-263.65]	221.47	438.53 [375.84-509.98]	438.53	-0.76 [-0.9 to -0.62]	-0.76	104.478	3	North Africa and Middle East
125	Oman	351.78 [298.17-406.32]	351.78	1908.95 [1657.34-2178.6]	1908.95	666.71 [567.54-784.55]	666.71	1415.14 [1240.3-1619.8]	1415.14	-1.03 [-1.16 to -0.9]	-1.03	89.5247	3	North Africa and Middle East
126	Qatar	67.74 [56.42-78.65]	67.74	1467.59 [1261.88-1678.54]	1467.59	285.16 [232.92-340.29]	285.16	933 [794.19-1084.41]	933	-1.6 [-1.72 to -1.48]	-1.6	320.963	3	North Africa and Middle East
127	Saudi Arabia	1936.38 [1639.91-2266.75]	1936.38	1287.94 [1114.81-1475.26]	1287.94	5464.51 [4533.86-6403.87]	5464.51	1347.34 [1151.95-1538.06]	1347.34	0.39 [0.3 to 0.48]	0.39	182.202	3	North Africa and Middle East
128	Syrian Arab Republic	758.27 [634.08-914.78]	758.27	604.72 [521.66-701.67]	604.72	727.46 [613.52-877.4]	727.46	483.42 [415.13-565.64]	483.42	-0.74 [-0.83 to -0.65]	-0.74	-4.0632	3	North Africa and Middle East
129	Tunisia	835.98 [703.71-974.39]	835.98	979.24 [841.53-1118.81]	979.24	1038.92 [896.84-1196.1]	1038.92	883.31 [761.58-1025.8]	883.31	-0.37 [-0.52 to -0.21]	-0.37	24.2757	3	North Africa and Middle East
130	Turkey	4210.16 [3558.13-4950.16]	4210.16	692.71 [596.49-799.13]	692.71	4994.2 [4282.07-5759.99]	4994.2	592.01 [505.41-682.8]	592.01	-0.7 [-0.92 to -0.48]	-0.7	18.6226	3	North Africa and Middle East
131	United Arab Emirates	259.71 [217.98-302.06]	259.71	1461.33 [1274.1-1673.12]	1461.33	1218.86 [986.08-1497.56]	1218.86	1155.36 [998.09-1332.19]	1155.36	-0.9 [-1.22 to -0.58]	-0.9	369.316	3	North Africa and Middle East
132	Yemen	1152.47 [964.98-1398.11]	1152.47	934.36 [806.49-1086.9]	934.36	2372.44 [1971.15-2855.56]	2372.44	789.19 [675.45-916.65]	789.19	-0.46 [-0.51 to -0.41]	-0.46	105.857	3	North Africa and Middle East
133	Oceania	399.74 [336.7-464.14]	399.74	684.75 [589.31-783]	684.75	859.61 [729.26-993.93]	859.61	688.42 [592.23-789.11]	688.42	-0.06 [-0.13 to 0.02]	-0.06	115.042	2	Oceania
134	Fiji	39.94 [33.51-46.68]	39.94	539.61 [461.87-619.51]	539.61	45.34 [38.71-52.56]	45.34	494.28 [423.46-570.66]	494.28	-0.48 [-0.58 to -0.39]	-0.48	13.5203	3	Oceania
135	Kiribati	3.28 [2.74-3.86]	3.28	467.46 [399.65-541.36]	467.46	5.46 [4.55-6.39]	5.46	478.39 [403.44-553.8]	478.39	0.15 [0.09 to 0.22]	0.15	66.4634	3	Oceania
136	Marshall Islands	2.35 [1.99-2.74]	2.35	641.28 [554.2-736.57]	641.28	3.46 [2.94-4.03]	3.46	632.37 [544.71-729.47]	632.37	-0.09 [-0.12 to -0.06]	-0.09	47.234	3	Oceania
137	Micronesia (Federated States of)	6.18 [5.19-7.19]	6.18	696.34 [595.41-792.81]	696.34	6.52 [5.53-7.56]	6.52	654.11 [561.2-751.57]	654.11	-0.28 [-0.39 to -0.18]	-0.28	5.50162	3	Oceania
138	Papua New Guinea	261.51 [219.67-305.21]	261.51	717.26 [612.37-822.65]	717.26	660.4 [555.02-764.9]	660.4	723.26 [623.29-831.81]	723.26	-0.03 [-0.1 to 0.03]	-0.03	152.533	3	Oceania
139	Samoa	9.99 [8.4-11.79]	9.99	666.69 [570.21-769.11]	666.69	13.9 [11.83-16.2]	13.9	691.62 [589.54-798.7]	691.62	0.14 [0.07 to 0.2]	0.14	39.1391	3	Oceania
140	Solomon Islands	16.67 [13.83-19.68]	16.67	598.76 [504.94-697.48]	598.76	36.46 [30.52-42.64]	36.46	609.27 [512.97-705.36]	609.27	-0.02 [-0.1 to 0.06]	-0.02	118.716	3	Oceania
141	Tonga	4.22 [3.62-4.91]	4.22	489.26 [420.76-560.43]	489.26	4.97 [4.23-5.77]	4.97	511.94 [438.01-592]	511.94	0.07 [0.03 to 0.12]	0.07	17.7725	3	Oceania
142	Vanuatu	8.71 [7.3-10.25]	8.71	661.02 [561.86-766.36]	661.02	19.34 [16.25-22.49]	19.34	698.17 [596.68-808.18]	698.17	0.13 [0.08 to 0.17]	0.13	122.044	3	Oceania
143	South Asia	190939.53 [156205.16-230241.28]	190940	1894 [1577.63-2252.26]	1894	435654.1 [356932.82-524541.88]	435654	2370.89 [1954.52-2843.26]	2370.89	0.87 [0.47 to 1.27]	0.87	128.163	2	South Asia
144	Afghanistan	734.83 [610.3-901.58]	734.83	659.88 [561.1-776.49]	659.88	1996.91 [1606.98-2452.95]	1996.91	543.14 [452.77-641.21]	543.14	-0.65 [-0.74 to -0.56]	-0.65	171.751	3	South Asia
145	Bangladesh	15402.94 [12894.75-18300.82]	15402.9	1546.56 [1318.61-1790.07]	1546.56	27413.66 [23277.55-32013.03]	27413.7	1653.56 [1417.6-1920.49]	1653.56	-0.11 [-0.54 to 0.32]	-0.11	77.9768	3	South Asia
146	Bhutan	104.26 [86.67-124.21]	104.26	1781.96 [1514.4-2058.26]	1781.96	156.42 [130.46-183.88]	156.42	1939.64 [1641.5-2246.02]	1939.64	0.15 [0.1 to 0.21]	0.15	50.0288	3	South Asia
147	India	161517.08 [131725.62-196029.65]	161517	2027.36 [1680.41-2428.76]	2027.36	365923.28 [297972.89-443161.96]	365923	2545.23 [2091.68-3063.65]	2545.23	0.92 [0.47 to 1.38]	0.92	126.554	3	South Asia
148	Nepal	2042.79 [1693.49-2419.03]	2042.79	1171.85 [992.62-1365.41]	1171.85	3826.67 [3194.58-4548.53]	3826.67	1236.93 [1043.61-1435.7]	1236.93	-0.3 [-0.78 to 0.18]	-0.3	87.3257	3	South Asia
149	Pakistan	11872.47 [9699.09-14466.69]	11872.5	1232.68 [1020.03-1475.53]	1232.68	38334.07 [31022.76-46631.09]	38334.1	1813.43 [1505.55-2174.08]	1813.43	1.4 [1.33 to 1.46]	1.4	222.882	3	South Asia
150	Southeast Asia	48033.54 [40763.7-56349.51]	48033.5	1040.34 [898.56-1196.41]	1040.34	64886.26 [56005.63-74700.39]	64886.3	924.25 [800.78-1065.94]	924.25	-0.61 [-0.69 to -0.52]	-0.61	35.0853	2	Southeast Asia
151	Cambodia	803.7 [674.86-947.31]	803.7	838.25 [720.17-965.01]	838.25	1359.69 [1152.15-1581.14]	1359.69	809.95 [696.5-933.54]	809.95	-0.25 [-0.32 to -0.17]	-0.25	69.1788	3	Southeast Asia
152	Indonesia	20151.11 [16579.64-24422.67]	20151.1	1088.58 [911.43-1285.11]	1088.58	23952.32 [19929.37-28747.85]	23952.3	886.48 [740.09-1064.63]	886.48	-1.02 [-1.13 to -0.91]	-1.02	18.8635	3	Southeast Asia
153	Lao People's Democratic Republic	402.56 [339.17-472.87]	402.56	1040.33 [892.66-1193.9]	1040.33	676.85 [572.84-787]	676.85	929.67 [800.31-1071.93]	929.67	-0.62 [-0.79 to -0.44]	-0.62	68.1364	3	Southeast Asia
154	Malaysia	2341.21 [1980.3-2719.08]	2341.21	1363.83 [1174.18-1565.49]	1363.83	4616.21 [3956.39-5311.04]	4616.21	1398.14 [1210.88-1600.66]	1398.14	-0.26 [-0.78 to 0.26]	-0.26	97.172	3	Southeast Asia
155	Maldives	14.23 [12-16.82]	14.23	721.46 [620.85-829.88]	721.46	29.68 [24.4-34.93]	29.68	545.28 [460.63-638.14]	545.28	-1.32 [-1.59 to -1.04]	-1.32	108.573	3	Southeast Asia
156	Myanmar	3736.49 [3119.36-4468.59]	3736.49	920.97 [787.03-1068.79]	920.97	3760.06 [3174.87-4429.61]	3760.06	665.08 [563.82-779.31]	665.08	-1.33 [-1.55 to -1.11]	-1.33	0.630806	3	Southeast Asia
157	Philippines	4216.56 [3406.19-5179.22]	4216.56	693.25 [576.91-830.63]	693.25	7649.43 [6258.84-9226.67]	7649.43	683.36 [567.92-819.67]	683.36	-0.18 [-0.39 to 0.04]	-0.18	81.414	3	Southeast Asia
158	Sri Lanka	1190.2 [997.91-1394.36]	1190.2	699.32 [597.32-812.82]	699.32	1676.46 [1456.97-1919.95]	1676.46	734.38 [635.3-843.47]	734.38	-0.01 [-0.1 to 0.09]	-0.01	40.8553	3	Southeast Asia
159	Thailand	8410.94 [7153.48-9802.13]	8410.94	1392.69 [1203.55-1607.05]	1392.69	7407.53 [6436.6-8467.4]	7407.53	1001.65 [864.83-1147.07]	1001.65	-1.4 [-1.52 to -1.27]	-1.4	-11.9298	3	Southeast Asia
160	Timor-Leste	53.98 [44.45-64.16]	53.98	734.55 [627.73-853.17]	734.55	100.36 [84.72-118.33]	100.36	782.75 [668.23-907.3]	782.75	0.07 [-0.14 to 0.29]	0.07	85.9207	3	Southeast Asia
161	Viet Nam	6535.64 [5495.53-7627.45]	6535.64	1016.55 [875.06-1163.15]	1016.55	13433.07 [11744.65-15147.52]	13433.1	1319.87 [1159.79-1485.42]	1319.87	1.01 [0.94 to 1.08]	1.01	105.536	3	Southeast Asia
162	Southern Latin America	3648.36 [3180.23-4137.28]	3648.36	729.78 [637.51-824.49]	729.78	5342.3 [4589.81-6193.28]	5342.3	795.91 [681.36-923.04]	795.91	0.23 [0.18 to 0.29]	0.23	46.4302	2	Southern Latin America
163	Argentina	2424.11 [2088.23-2750.41]	2424.11	731.04 [632.47-824.19]	731.04	3706.88 [3177.62-4286.09]	3706.88	815 [695.44-949.23]	815	0.42 [0.38 to 0.46]	0.42	52.9172	3	Southern Latin America
164	Chile	965.84 [828.86-1129.97]	965.84	711.04 [613.6-826.03]	711.04	1332.46 [1147.06-1529.19]	1332.46	725.85 [620.99-845.07]	725.85	-0.25 [-0.36 to -0.14]	-0.25	37.9587	3	Southern Latin America
165	Uruguay	258.27 [226.42-294.14]	258.27	834.19 [728.36-951.96]	834.19	302.69 [256.76-346.32]	302.69	893.28 [747-1038.61]	893.28	0.22 [0.12 to 0.31]	0.22	17.1991	3	Southern Latin America
166	Southern Sub-Saharan Africa	4846.08 [3955.63-5848.59]	4846.08	1045.54 [877.96-1244.39]	1045.54	6510.67 [5391.37-7818.8]	6510.67	859.26 [721.53-1029.01]	859.26	0.15 [-0.34 to 0.63]	0.15	34.3492	2	Southern Sub-Saharan Africa
167	Botswana	93.11 [78.12-109.83]	93.11	812.29 [700.84-936.37]	812.29	224.26 [189.79-259.29]	224.26	986.9 [854.4-1134.93]	986.9	0.69 [0.62 to 0.77]	0.69	140.855	3	Southern Sub-Saharan Africa
168	Lesotho	99.8 [85.4-115.91]	99.8	637.84 [553.45-730.8]	637.84	200.58 [171.63-233.82]	200.58	1008.41 [874.68-1171.68]	1008.41	1.94 [1.81 to 2.06]	1.94	100.982	3	Southern Sub-Saharan Africa
169	Namibia	114.25 [98.09-132.61]	114.25	976.25 [851.01-1112.93]	976.25	234.4 [201.46-273.13]	234.4	1065.43 [927.48-1225.5]	1065.43	0.13 [-0.2 to 0.46]	0.13	105.164	3	Southern Sub-Saharan Africa
170	South Africa	3927.86 [3144.24-4804.22]	3927.86	1155.73 [956.43-1394.65]	1155.73	4933.02 [4034.22-6060.3]	4933.02	881.48 [731.39-1078.81]	881.48	0.11 [-0.5 to 0.72]	0.11	25.5905	3	Southern Sub-Saharan Africa
171	Eswatini	50.6 [42.64-59.53]	50.6	787.29 [688.16-902.4]	787.29	103.26 [86.83-119.88]	103.26	988.43 [851.58-1136.51]	988.43	0.88 [0.57 to 1.2]	0.88	104.071	3	Southern Sub-Saharan Africa
172	Zimbabwe	560.46 [484.7-657.23]	560.46	731.8 [643.68-838.73]	731.8	815.16 [682.37-951.56]	815.16	661.24 [569.6-763.51]	661.24	-0.46 [-0.67 to -0.26]	-0.46	45.4448	3	Southern Sub-Saharan Africa
173	Tropical Latin America	12035.92 [9918.84-14511.47]	12035.9	777.18 [654.29-920.91]	777.18	17635.05 [14706.66-20862.07]	17635	764.07 [638.5-904.25]	764.07	0.25 [-0.03 to 0.54]	0.25	46.5202	2	Tropical Latin America
174	Brazil	11729.22 [9657.9-14178.1]	11729.2	778.18 [654.6-924.28]	778.18	16975.94 [14125.06-20114.95]	16975.9	759.49 [632.61-900.45]	759.49	0.23 [-0.06 to 0.53]	0.23	44.732	3	Tropical Latin America
175	Paraguay	306.7 [257.86-360.64]	306.7	754.84 [641.45-878.43]	754.84	659.11 [548.69-779.01]	659.11	902.18 [756.88-1053.24]	902.18	0.64 [0.51 to 0.77]	0.64	114.904	3	Tropical Latin America
176	Western Europe	33159.89 [29235.18-36893.92]	33159.9	883.04 [769.89-992.81]	883.04	20486.47 [17899.47-23393.64]	20486.5	522.36 [446.51-612.42]	522.36	-2.24 [-2.4 to -2.07]	-2.24	-38.2191	2	Western Europe
177	Andorra	5.32 [4.55-6.2]	5.32	944.79 [812.85-1096.15]	944.79	5.98 [5.18-6.87]	5.98	763.52 [642.49-890.67]	763.52	-0.82 [-0.85 to -0.8]	-0.82	12.406	3	Western Europe
178	Austria	693.46 [606.12-774.88]	693.46	915.5 [789.97-1035.04]	915.5	408.33 [356.69-466.58]	408.33	511 [436.56-599.55]	511	-2.39 [-2.51 to -2.28]	-2.39	-41.117	3	Western Europe
179	Belgium	952.66 [831-1058.31]	952.66	994.26 [856.85-1113.01]	994.26	598.23 [514.35-679.62]	598.23	572.36 [476.26-665.28]	572.36	-2.32 [-2.48 to -2.16]	-2.32	-37.2042	3	Western Europe
180	Cyprus	60.64 [52.13-70.2]	60.64	769.8 [662.1-890.87]	769.8	61.85 [53.59-71.43]	61.85	494.35 [422.1-573.9]	494.35	-1.85 [-2.04 to -1.66]	-1.85	1.99538	3	Western Europe
181	Denmark	410.99 [362.03-461.46]	410.99	839.54 [734.88-951.82]	839.54	250.66 [213.31-291.54]	250.66	481.75 [400.01-575.09]	481.75	-2.29 [-2.45 to -2.13]	-2.29	-39.0107	3	Western Europe
182	Finland	464.99 [402.62-521.17]	464.99	981.82 [841.89-1119.67]	981.82	282.99 [244.19-326.93]	282.99	579.64 [486.29-689.91]	579.64	-2.1 [-2.56 to -1.64]	-2.1	-39.1406	3	Western Europe
183	France	5633.9 [4761.89-6371.75]	5633.9	992.28 [836.9-1124.94]	992.28	3394.25 [2933.63-3862.73]	3394.25	573.75 [483.91-666.98]	573.75	-2.3 [-2.44 to -2.15]	-2.3	-39.7531	3	Western Europe
184	Germany	6599.48 [5850.84-7306.78]	6599.48	882.02 [765.35-988.78]	882.02	3647.12 [3132.21-4174.18]	3647.12	498.55 [419.1-587.42]	498.55	-2.58 [-2.78 to -2.38]	-2.58	-44.7363	3	Western Europe
185	Greece	1061.49 [939.22-1187.5]	1061.49	1025.72 [900.6-1150.23]	1025.72	659.44 [581.75-750.05]	659.44	708.89 [614.42-814.38]	708.89	-1.43 [-1.58 to -1.28]	-1.43	-37.876	3	Western Europe
186	Iceland	18.94 [16.12-22.03]	18.94	738.89 [628.43-865.59]	738.89	14.23 [12.09-16.83]	14.23	445.85 [369.66-539.73]	445.85	-2.18 [-2.35 to -2.01]	-2.18	-24.868	3	Western Europe
187	Ireland	289.35 [250.66-329.34]	289.35	791.22 [685.82-897.95]	791.22	203.79 [174.48-242.13]	203.79	448.63 [376.12-545.85]	448.63	-2.41 [-2.66 to -2.16]	-2.41	-29.5697	3	Western Europe
188	Israel	371.09 [319.04-420.38]	371.09	738.99 [639.63-832.27]	738.99	483.11 [416.49-559.81]	483.11	531.86 [455.72-618.32]	531.86	-1.44 [-1.64 to -1.25]	-1.44	30.1867	3	Western Europe
189	Italy	4800.28 [3950.19-5890.5]	4800.28	832.27 [681.05-1034.6]	832.27	3521 [3003.03-4133.44]	3521	651.99 [542.24-785.46]	651.99	-1.39 [-1.87 to -0.91]	-1.39	-26.6501	3	Western Europe
190	Luxembourg	38.2 [33.67-43.37]	38.2	1039.74 [912.69-1186.09]	1039.74	32.91 [28.54-37.62]	32.91	577.27 [488.66-672.57]	577.27	-2.5 [-2.67 to -2.32]	-2.5	-13.8482	3	Western Europe
191	Malta	19.28 [16.65-22.19]	19.28	532.81 [456.97-617.6]	532.81	16.96 [14.36-19.57]	16.96	460.51 [383.4-546.3]	460.51	-0.69 [-0.77 to -0.61]	-0.69	-12.0332	3	Western Europe
192	Netherlands	1137.84 [1000.63-1278.05]	1137.84	784.26 [685.87-896.71]	784.26	771.28 [662.88-897.05]	771.28	498 [415.13-597.52]	498	-1.08 [-1.44 to -0.73]	-1.08	-32.2154	3	Western Europe
193	Norway	284.98 [238.09-341.48]	284.98	687.61 [569.6-830.27]	687.61	206.35 [172.46-249.51]	206.35	412.78 [339.24-506.5]	412.78	-2.11 [-2.23 to -1.99]	-2.11	-27.5914	3	Western Europe
194	Portugal	1004.51 [863.21-1149.97]	1004.51	988.75 [844.41-1135.3]	988.75	371.91 [329.01-424.12]	371.91	376.37 [324.12-439.02]	376.37	-3.88 [-4.14 to -3.63]	-3.88	-62.976	3	Western Europe
195	Spain	4568.08 [3905.68-5122.65]	4568.08	1164.63 [992.83-1312.31]	1164.63	2211.18 [1929.84-2549.15]	2211.18	532.02 [452.28-626.53]	532.02	-3.25 [-3.93 to -2.56]	-3.25	-51.595	3	Western Europe
196	Sweden	565.92 [473.99-679.35]	565.92	696.63 [580.43-851.59]	696.63	389.27 [325.34-468.03]	389.27	423.79 [346.74-523.02]	423.79	-2.02 [-2.17 to -1.88]	-2.02	-31.2147	3	Western Europe
197	Switzerland	652.58 [588.37-733.57]	652.58	993.24 [888.69-1123.82]	993.24	436.6 [379.19-499.78]	436.6	555.85 [469.5-661.4]	555.85	-2.31 [-2.66 to -1.96]	-2.31	-33.0963	3	Western Europe
198	United Kingdom	3494.2 [2946.46-4189.11]	3494.2	641.75 [537.14-778.72]	641.75	2497.03 [2103.87-2987.24]	2497.03	407.08 [334.85-504.42]	407.08	-1.88 [-2 to -1.77]	-1.88	-28.5379	3	Western Europe
199	Western Sub-Saharan Africa	19387.8 [16599.37-22443.2]	19387.8	1237.86 [1080.4-1413.6]	1237.86	51003.99 [43080.08-59410.26]	51004	1366.64 [1189.24-1563.32]	1366.64	0.51 [0.42 to 0.6]	0.51	163.073	2	Western Sub-Saharan Africa
200	Benin	525.62 [448.08-614.21]	525.62	1394.63 [1219.5-1592.35]	1394.63	1506.94 [1263.73-1754.14]	1506.94	1475.84 [1284.04-1686.42]	1475.84	0.26 [0.21 to 0.31]	0.26	186.698	3	Western Sub-Saharan Africa
201	Burkina Faso	970.25 [834.94-1138.26]	970.25	1330.54 [1163.6-1517.68]	1330.54	2884.79 [2445.01-3349.85]	2884.79	1605.41 [1396.35-1820.9]	1605.41	0.89 [0.56 to 1.22]	0.89	197.324	3	Western Sub-Saharan Africa
202	Cameroon	1397.41 [1206.27-1600.71]	1397.41	1688.25 [1475.76-1899.92]	1688.25	4558.11 [3880.07-5303.81]	4558.11	1848.07 [1609.31-2109.15]	1848.07	0.48 [0.41 to 0.56]	0.48	226.183	3	Western Sub-Saharan Africa
203	Cabo Verde	27.9 [23.77-32.54]	27.9	929.47 [808.08-1072.85]	929.47	65.27 [55.91-76.33]	65.27	1155.47 [1002.22-1340.78]	1155.47	0.91 [0.85 to 0.98]	0.91	133.943	3	Western Sub-Saharan Africa
204	Chad	540.84 [461.68-626.02]	540.84	1148.81 [1005.01-1302.22]	1148.81	1750.35 [1492.07-2031.12]	1750.35	1421.47 [1252.03-1616.97]	1421.47	0.93 [0.85 to 1.01]	0.93	223.635	3	Western Sub-Saharan Africa
205	C么te d'Ivoire	1396.77 [1188.64-1613.82]	1396.77	1469.22 [1291.37-1671.6]	1469.22	3247.63 [2742.2-3756.97]	3247.63	1483.21 [1292.62-1698.26]	1483.21	-0.05 [-0.35 to 0.25]	-0.05	132.51	3	Western Sub-Saharan Africa
206	Gambia	87.88 [74.07-101.16]	87.88	1141.38 [997.38-1293.51]	1141.38	225.73 [191.31-261.29]	225.73	1232.14 [1067.54-1406.33]	1232.14	0.43 [0.36 to 0.49]	0.43	156.862	3	Western Sub-Saharan Africa
207	Ghana	1958.07 [1667.8-2264.82]	1958.07	1530.91 [1334.47-1744.8]	1530.91	5638.73 [4792.11-6514.03]	5638.73	1891.48 [1645.83-2151.39]	1891.48	0.88 [0.78 to 0.98]	0.88	187.974	3	Western Sub-Saharan Africa
208	Guinea	652.22 [560.46-747.1]	652.22	1278.76 [1114.97-1453.09]	1278.76	1567.88 [1329.26-1821.42]	1567.88	1519.83 [1327.32-1730.08]	1519.83	0.77 [0.67 to 0.87]	0.77	140.391	3	Western Sub-Saharan Africa
209	Guinea-Bissau	156.37 [132.7-181.05]	156.37	1810.95 [1566.68-2079.35]	1810.95	310.02 [258.93-363.96]	310.02	1807.69 [1551.03-2085.66]	1807.69	0.07 [0.01 to 0.13]	0.07	98.2605	3	Western Sub-Saharan Africa
210	Liberia	187.94 [162.26-217.39]	187.94	1145.79 [1010.48-1304.73]	1145.79	462.29 [391.9-537.93]	462.29	1119.05 [971.21-1286.33]	1119.05	0.21 [0.02 to 0.39]	0.21	145.977	3	Western Sub-Saharan Africa
211	Mali	867.79 [747.02-1004.39]	867.79	1244.15 [1088.82-1419.48]	1244.15	2149.56 [1801.37-2520.13]	2149.56	1253.7 [1089.12-1435.02]	1253.7	0 [-0.07 to 0.06]	0	147.705	3	Western Sub-Saharan Africa
212	Mauritania	358.37 [309.56-413.15]	358.37	2035.58 [1782.86-2318.93]	2035.58	627 [535.52-723.97]	627	1733.4 [1505.76-1993.66]	1733.4	-0.39 [-0.76 to -0.02]	-0.39	74.9588	3	Western Sub-Saharan Africa
213	Niger	728.32 [613.74-841.72]	728.32	1177.17 [1025.67-1341.77]	1177.17	2065.99 [1722.58-2404.22]	2065.99	1204.56 [1038.44-1375.69]	1204.56	0.15 [0.01 to 0.29]	0.15	183.665	3	Western Sub-Saharan Africa
214	Nigeria	7869.6 [6601.33-9352.22]	7869.6	1066.06 [902.48-1251.07]	1066.06	20000.64 [16575.82-24010.44]	20000.6	1170.41 [991.04-1379.33]	1170.41	0.57 [0.41 to 0.74]	0.57	154.151	3	Western Sub-Saharan Africa
215	Sao Tome and Principe	11.05 [9.4-12.85]	11.05	1110.28 [960.89-1270.25]	1110.28	24.93 [21.17-28.78]	24.93	1346.34 [1172.3-1540.54]	1346.34	0.82 [0.73 to 0.91]	0.82	125.611	3	Western Sub-Saharan Africa
216	Senegal	779.57 [671.65-909.64]	779.57	1284.34 [1124.71-1462.86]	1284.34	1741.23 [1487.88-2016.04]	1741.23	1349.45 [1181.65-1535.47]	1349.45	0.29 [0.21 to 0.36]	0.29	123.358	3	Western Sub-Saharan Africa
217	Sierra Leone	390.97 [337.4-450.85]	390.97	1277.68 [1122.61-1452.82]	1277.68	1026.89 [874.53-1197.91]	1026.89	1446.79 [1259.97-1659.57]	1446.79	0.69 [0.55 to 0.82]	0.69	162.652	3	Western Sub-Saharan Africa
218	Togo	480.21 [405.02-563.56]	480.21	1522.75 [1321.7-1740.22]	1522.75	1149.3 [973.32-1337.35]	1149.3	1570.74 [1351.18-1816.14]	1570.74	0.21 [0.14 to 0.28]	0.21	139.333	3	Western Sub-Saharan Africa
219	American Samoa	2.93 [2.48-3.41]	2.93	645.34 [553.15-740.78]	645.34	3.01 [2.56-3.49]	3.01	548.07 [465.11-633.36]	548.07	-0.67 [-0.77 to -0.57]	-0.67	2.73038	3	Western Sub-Saharan Africa
220	Bermuda	7.76 [6.48-8.92]	7.76	1242.12 [1034.81-1431.1]	1242.12	5.27 [4.61-5.96]	5.27	927.63 [796.51-1074.69]	927.63	-1.2 [-1.34 to -1.06]	-1.2	-32.0876	3	Western Sub-Saharan Africa
221	Cook Islands	2.1 [1.78-2.42]	2.1	1151.76 [985.78-1316.63]	1151.76	1.62 [1.41-1.85]	1.62	885.13 [761.29-1013.49]	885.13	-1.06 [-1.13 to -0.99]	-1.06	-22.8571	3	Western Sub-Saharan Africa
222	Greenland	3.45 [2.83-4.11]	3.45	576.86 [483.24-676.22]	576.86	2.47 [2.05-2.91]	2.47	436.49 [357.44-521.24]	436.49	-1.25 [-1.38 to -1.12]	-1.25	-28.4058	3	Western Sub-Saharan Africa
223	Guam	11.95 [10.06-13.86]	11.95	860.24 [742.32-986.8]	860.24	12.01 [10.34-13.76]	12.01	703.76 [601.01-811.55]	703.76	-0.78 [-0.82 to -0.74]	-0.78	0.502092	3	Western Sub-Saharan Africa
224	Monaco	2.08 [1.78-2.37]	2.08	794.21 [672.99-928.66]	794.21	2.05 [1.77-2.37]	2.05	682.49 [571.61-812.76]	682.49	-0.67 [-0.83 to -0.51]	-0.67	-1.44231	3	Western Sub-Saharan Africa
225	Nauru	0.86 [0.73-1]	0.86	930.76 [799.79-1071.09]	930.76	0.91 [0.76-1.07]	0.91	891.21 [762.21-1029.39]	891.21	-0.21 [-0.28 to -0.15]	-0.21	5.81395	3	Western Sub-Saharan Africa
226	Niue	0.16 [0.14-0.19]	0.16	754.86 [647.59-869.94]	754.86	0.12 [0.1-0.13]	0.12	694.94 [593.36-799.64]	694.94	-0.35 [-0.4 to -0.3]	-0.35	-25	3	Western Sub-Saharan Africa
227	Northern Mariana Islands	4.94 [4.1-5.74]	4.94	1023.44 [883.36-1164.86]	1023.44	3.22 [2.78-3.73]	3.22	712.59 [607.59-818.43]	712.59	-1.51 [-1.6 to -1.43]	-1.51	-34.8178	3	Western Sub-Saharan Africa
228	Palau	1.08 [0.9-1.26]	1.08	695.78 [593.58-802.62]	695.78	1.35 [1.16-1.55]	1.35	696.57 [595.77-802.55]	696.57	-0.02 [-0.12 to 0.08]	-0.02	25	3	Western Sub-Saharan Africa
229	Puerto Rico	447.01 [386.05-510.78]	447.01	1209.44 [1046.83-1379.48]	1209.44	276.99 [238.63-316.52]	276.99	830.1 [706.31-957.28]	830.1	-1.53 [-1.67 to -1.39]	-1.53	-38.0349	3	Western Sub-Saharan Africa
230	Saint Kitts and Nevis	4 [3.35-4.66]	4	959.94 [813.23-1113.3]	959.94	4.81 [4-5.62]	4.81	818.27 [679.54-957.72]	818.27	-0.73 [-0.88 to -0.58]	-0.73	20.25	3	Western Sub-Saharan Africa
231	San Marino	2.1 [1.8-2.41]	2.1	898.49 [768.84-1034.3]	898.49	2.08 [1.8-2.4]	2.08	678.81 [574.84-795.46]	678.81	-1.19 [-1.26 to -1.11]	-1.19	-0.952381	3	Western Sub-Saharan Africa
232	Tokelau	0.1 [0.08-0.11]	0.1	672.78 [573.28-780.71]	672.78	0.09 [0.07-0.1]	0.09	655.78 [553.75-763.26]	655.78	-0.14 [-0.21 to -0.08]	-0.14	-10	3	Western Sub-Saharan Africa
233	Tuvalu	0.65 [0.55-0.75]	0.65	725.16 [618.66-831.83]	725.16	0.83 [0.7-0.96]	0.83	696.16 [595.55-804.74]	696.16	-0.25 [-0.3 to -0.2]	-0.25	27.6923	3	Western Sub-Saharan Africa
234	United States Virgin Islands	12.17 [10.25-14.29]	12.17	1133.65 [957.42-1325.2]	1133.65	8.29 [7.24-9.47]	8.29	831.67 [711.25-961.88]	831.67	-1.46 [-1.7 to -1.23]	-1.46	-31.8817	3	Western Sub-Saharan Africa
235	South Sudan	834.44 [705.15-978.54]	834.44	1640.84 [1427.29-1863.49]	1640.84	1130.1 [947.57-1340.85]	1130.1	1411.14 [1224.73-1622.98]	1411.14	-0.57 [-0.64 to -0.5]	-0.57	35.4321	3	Western Sub-Saharan Africa
236	Sudan	1176.67 [977.63-1412.16]	1176.67	657.63 [564.28-760.1]	657.63	2213.57 [1850.61-2669.14]	2213.57	587.64 [508.34-686.12]	587.64	-0.35 [-0.41 to -0.29]	-0.35	88.1216	3	Western Sub-Saharan Africa

## Sheet: deaths
	type	deaths 1990	val1990	ASDR1990	ASDR1990	deaths 2019	val2019	ASDR2019	ASDR2019	EAPC_ASDR	EAPC	values	code	Region
1	Overall	11134.11 [10470.07-12096.11]	11134.1	21.92 [20.65-23.86]	21.92	11982.89 [10600.41-13048.31]	11982.9	14.99 [13.29-16.32]	14.99	-1.29 [-1.44 to -1.14]	-1.29	7.62324		Overall
2	Gender													Gender
3	Female	3049.17 [2841.52-3274.21]	3049.17	11.92 [11.16-12.71]	11.92	2976.31 [2709.96-3265.94]	2976.31	7.36 [6.7-8.06]	7.36	-1.73 [-1.88 to -1.58]	-1.73	-2.3895		Female
4	Male	8084.94 [7565.01-9072.09]	8084.94	32.23 [30.14-36.22]	32.23	9006.59 [7639.42-9906.22]	9006.59	22.79 [19.37-25.11]	22.79	-1.14 [-1.29 to -0.98]	-1.14	11.3996		Male
5	SDI region													SDI region
6	High SDI	1518.09 [1488.69-1546.7]	1518.09	17.37 [17.04-17.7]	17.37	1095.11 [1017.34-1184.18]	1095.11	9.26 [8.59-10.08]	9.26	-2.47 [-2.61 to -2.33]	-2.47	-27.8626	1	High SDI
7	High-middle SDI	2373.83 [2247.55-2646.26]	2373.83	20.53 [19.43-22.87]	20.53	1970.78 [1762.01-2152.88]	1970.78	11.96 [10.77-12.98]	11.96	-1.91 [-2.21 to -1.6]	-1.91	-16.9789	1	High-middle SDI
8	Middle SDI	4120.39 [3838.79-4590.16]	4120.39	26.25 [24.42-29.36]	26.25	4380.76 [3820.35-4807.44]	4380.76	17.45 [15.32-19.13]	17.45	-1.28 [-1.48 to -1.08]	-1.28	6.31906	1	Middle SDI
9	Low-middle SDI	2018.53 [1835.67-2255.58]	2018.53	21.11 [19.25-23.4]	21.11	2837.15 [2419.48-3162.24]	2837.15	17.24 [14.69-19.14]	17.24	-0.67 [-0.79 to -0.54]	-0.67	40.5553	1	Low-middle SDI
10	Low SDI	1096.89 [918.07-1274.98]	1096.89	25.47 [21.84-28.65]	25.47	1691.9 [1403.31-2013.27]	1691.9	19.9 [16.76-23.22]	19.9	-0.85 [-0.95 to -0.76]	-0.85	54.2452	1	Low SDI
11	GBD region													GBD region
12	Andean Latin America	81.79 [73.62-94.25]	81.79	25.42 [22.98-29.47]	25.42	115.79 [91.79-140.56]	115.79	18.75 [14.9-22.81]	18.75	-0.88 [-1.07 to -0.7]	-0.88	41.5699	2	Andean Latin America
13	Bolivia (Plurinational State of)	19.07 [15.54-22.27]	19.07	35.17 [29.25-40.6]	35.17	20.37 [15.1-26.31]	20.37	19.7 [14.83-25.26]	19.7	-1.04 [-1.11 to -0.97]	-1.04	6.81699	3	Andean Latin America
14	Ecuador	24.88 [22.97-28.68]	24.88	30.5 [28.39-34.82]	30.5	47.88 [36.81-59.92]	47.88	28.15 [21.69-35.27]	28.15	0.39 [0.25 to 0.53]	0.39	92.4437	3	Andean Latin America
15	Peru	37.85 [32.76-46.9]	37.85	20.27 [17.39-25.23]	20.27	47.55 [34.05-63.27]	47.55	13.97 [10.01-18.53]	13.97	-0.24 [-0.3 to -0.17]	-0.24	25.6275	3	Andean Latin America
16	Australasia	35.18 [34.44-35.9]	35.18	16.62 [16.28-16.98]	16.62	19.47 [18.32-20.46]	19.47	5.98 [5.63-6.29]	5.98	-3.58 [-3.73 to -3.43]	-3.58	-44.6561	2	Australasia
17	Australia	27.39 [26.72-28.07]	27.39	15.55 [15.16-15.94]	15.55	15.95 [14.94-16.88]	15.95	5.73 [5.37-6.07]	5.73	-1.48 [-1.53 to -1.43]	-1.48	-41.7671	3	Australasia
18	New Zealand	7.79 [7.59-7.97]	7.79	21.84 [21.28-22.34]	21.84	3.52 [3.24-3.72]	3.52	7.35 [6.74-7.76]	7.35	-1.83 [-2.36 to -1.3]	-1.83	-54.8139	3	Australasia
19	Caribbean	68.41 [64.58-80.02]	68.41	20.3 [19.2-23.9]	20.3	66.35 [53.73-84.29]	66.35	13.57 [10.98-17.25]	13.57	-1.41 [-1.6 to -1.22]	-1.41	-3.01126	2	Caribbean
20	Antigua and Barbuda	0.06 [0.06-0.07]	0.06	10.76 [9.87-11.74]	10.76	0.07 [0.05-0.08]	0.07	6.98 [5.54-8.35]	6.98	-0.72 [-0.82 to -0.62]	-0.72	16.6667	3	Caribbean
21	Bahamas	0.57 [0.51-0.63]	0.57	23.86 [21.55-26.05]	23.86	0.55 [0.45-0.7]	0.55	13.63 [11.04-17.07]	13.63	-1.01 [-1.11 to -0.91]	-1.01	-3.50877	3	Caribbean
22	Barbados	0.35 [0.33-0.38]	0.35	13.14 [12.21-14.03]	13.14	0.31 [0.23-0.39]	0.31	8.93 [6.56-11.19]	8.93	-0.81 [-0.89 to -0.74]	-0.81	-11.4286	3	Caribbean
23	Belize	0.34 [0.32-0.38]	0.34	21.57 [19.65-23.91]	21.57	0.8 [0.68-0.92]	0.8	20.02 [16.98-23.1]	20.02	-0.49 [-0.65 to -0.33]	-0.49	135.294	3	Caribbean
24	Cuba	25.2 [24.49-26.04]	25.2	22.21 [21.58-22.93]	22.21	10.82 [8.53-13.49]	10.82	7.83 [6.2-9.69]	7.83	-1.74 [-1.88 to -1.61]	-1.74	-57.0635	3	Caribbean
25	Dominica	0.15 [0.13-0.17]	0.15	21.04 [17.72-24.25]	21.04	0.12 [0.09-0.15]	0.12	15.82 [12.24-20.14]	15.82	-0.28 [-0.37 to -0.2]	-0.28	-20	3	Caribbean
26	Dominican Republic	15.17 [13.44-18.15]	15.17	23.99 [21.18-27.73]	23.99	26.68 [19.48-34.97]	26.68	24.77 [18.17-32.42]	24.77	0.8 [0.48 to 1.13]	0.8	75.8734	3	Caribbean
27	Grenada	0.12 [0.11-0.14]	0.12	16.32 [14.71-18.03]	16.32	0.1 [0.09-0.12]	0.1	9.11 [7.79-10.4]	9.11	-0.41 [-0.51 to -0.3]	-0.41	-16.6667	3	Caribbean
28	Guyana	1.52 [1.29-1.73]	1.52	23.01 [19.81-26.25]	23.01	1.56 [1.17-2]	1.56	19.88 [14.9-25.51]	19.88	0.52 [0.48 to 0.56]	0.52	2.63158	3	Caribbean
29	Haiti	10.68 [7.92-21.09]	10.68	17.33 [12.66-39.71]	17.33	13.66 [8.93-33.26]	13.66	11.71 [7.49-30.25]	11.71	-0.05 [-0.19 to 0.1]	-0.05	27.9026	3	Caribbean
30	Jamaica	1.13 [1.06-1.22]	1.13	5.18 [4.88-5.56]	5.18	1.83 [1.41-2.3]	1.83	6.05 [4.67-7.59]	6.05	0.05 [-0.02 to 0.11]	0.05	61.9469	3	Caribbean
31	Saint Lucia	0.26 [0.24-0.28]	0.26	22.42 [21-23.93]	22.42	0.26 [0.22-0.31]	0.26	13.24 [11.17-15.59]	13.24	-0.74 [-0.83 to -0.65]	-0.74	0	3	Caribbean
32	Saint Vincent and the Grenadines	0.12 [0.11-0.14]	0.12	12.89 [11.78-14.01]	12.89	0.1 [0.08-0.11]	0.1	7.91 [6.55-9.32]	7.91	-0.73 [-0.81 to -0.64]	-0.73	-16.6667	3	Caribbean
33	Suriname	0.85 [0.63-0.95]	0.85	23.61 [17.91-26.25]	23.61	1.02 [0.83-1.27]	1.02	17.19 [14.01-21.37]	17.19	-0.06 [-0.14 to 0.02]	-0.06	20	3	Caribbean
34	Trinidad and Tobago	1.87 [1.78-1.97]	1.87	16.92 [16.13-17.8]	16.92	1.86 [1.38-2.43]	1.86	12.25 [9.14-15.94]	12.25	0.29 [0.09 to 0.49]	0.29	-0.534759	3	Caribbean
35	Central Asia	127.7 [122.81-131.32]	127.7	20.09 [19.3-20.65]	20.09	120.93 [108.15-134.95]	120.93	13.01 [11.66-14.5]	13.01	-0.8 [-1.27 to -0.32]	-0.8	-5.30149	2	Central Asia
36	Armenia	5.51 [5.29-5.78]	5.51	16.87 [16.2-17.65]	16.87	2.4 [2.01-2.8]	2.4	7.05 [5.92-8.17]	7.05	-0.73 [-1.18 to -0.28]	-0.73	-56.4428	3	Central Asia
37	Azerbaijan	11.08 [8.5-12.13]	11.08	16.4 [12.25-17.96]	16.4	8.03 [6.29-11.16]	8.03	7.59 [6.03-10.41]	7.59	-0.72 [-1.18 to -0.27]	-0.72	-27.5271	3	Central Asia
38	Georgia	13.13 [12.09-14.25]	13.13	22.8 [21.02-24.71]	22.8	6.93 [5.86-8.13]	6.93	16.97 [14.47-19.91]	16.97	0.11 [-0.37 to 0.59]	0.11	-47.2201	3	Central Asia
39	Kazakhstan	40.14 [38.37-42.05]	40.14	24.9 [23.84-26.06]	24.9	27.81 [23.32-32]	27.81	14.71 [12.35-16.87]	14.71	0.41 [0.02 to 0.8]	0.41	-30.7175	3	Central Asia
40	Kyrgyzstan	10.29 [9.83-10.81]	10.29	25.39 [24.23-26.66]	25.39	9.87 [8.69-11.19]	9.87	15.79 [13.92-17.89]	15.79	0.05 [-0.32 to 0.42]	0.05	-4.08163	3	Central Asia
41	Mongolia	2.74 [2.24-3.76]	2.74	14.5 [11.69-20.55]	14.5	6.72 [5.15-8.69]	6.72	19.31 [14.88-24.95]	19.31	1.51 [1.36 to 1.66]	1.51	145.255	3	Central Asia
42	Tajikistan	6.96 [4.92-7.72]	6.96	15.61 [10.62-17.38]	15.61	7.05 [5.74-8.84]	7.05	8.58 [7.03-10.72]	8.58	-0.98 [-1.49 to -0.46]	-0.98	1.2931	3	Central Asia
43	Turkmenistan	6.14 [5.85-6.52]	6.14	18.47 [17.72-19.48]	18.47	2.84 [2.29-3.52]	2.84	5.6 [4.53-6.93]	5.6	-1.14 [-1.35 to -0.93]	-1.14	-53.7459	3	Central Asia
44	Uzbekistan	31.71 [30.37-33.06]	31.71	17.62 [17.01-18.26]	17.62	49.29 [41.23-58.48]	49.29	15.69 [13.2-18.57]	15.69	0.85 [0.66 to 1.05]	0.85	55.4399	3	Central Asia
45	Central Europe	232.91 [228.21-236.83]	232.91	18.07 [17.7-18.39]	18.07	107 [94.45-120.43]	107	7.9 [6.96-8.88]	7.9	-3.24 [-3.42 to -3.07]	-3.24	-54.0595	2	Central Europe
46	Albania	3.95 [3.47-4.26]	3.95	12.91 [10.83-13.92]	12.91	2.43 [1.85-3.17]	2.43	8.09 [6.29-10.47]	8.09	0.38 [0.02 to 0.74]	0.38	-38.481	3	Central Europe
47	Bosnia and Herzegovina	2.72 [2.46-3.75]	2.72	6.21 [5.67-8.21]	6.21	1.95 [1.51-2.45]	1.95	4.72 [3.66-5.88]	4.72	0.45 [0.3 to 0.61]	0.45	-28.3088	3	Central Europe
48	Bulgaria	15.03 [14.28-15.79]	15.03	16.26 [15.44-17.08]	16.26	6.78 [5.41-8.53]	6.78	8.78 [7.01-10.93]	8.78	-0.35 [-0.46 to -0.24]	-0.35	-54.8902	3	Central Europe
49	Croatia	10.05 [9.46-10.65]	10.05	18.91 [17.84-20.01]	18.91	3.72 [2.96-4.64]	3.72	7.4 [5.9-9.19]	7.4	-0.15 [-0.47 to 0.17]	-0.15	-62.9851	3	Central Europe
50	Czechia	15.27 [14.74-15.75]	15.27	13.85 [13.38-14.3]	13.85	7.58 [6.23-9.18]	7.58	5.99 [4.95-7.24]	5.99	-0.73 [-0.98 to -0.47]	-0.73	-50.3602	3	Central Europe
51	Hungary	23.29 [22.67-23.98]	23.29	20.39 [19.85-20.98]	20.39	8.03 [6.69-9.71]	8.03	6.53 [5.46-7.89]	6.53	-1.8 [-1.91 to -1.7]	-1.8	-65.5217	3	Central Europe
52	North Macedonia	1.91 [1.72-2.12]	1.91	9.52 [8.56-10.53]	9.52	1.71 [1.32-2.16]	1.71	6.87 [5.32-8.68]	6.87	0.01 [-0.13 to 0.14]	0.01	-10.4712	3	Central Europe
53	Montenegro	0.67 [0.6-0.76]	0.67	10.45 [9.36-11.82]	10.45	0.59 [0.48-0.7]	0.59	8.03 [6.55-9.62]	8.03	0.03 [-0.03 to 0.08]	0.03	-11.9403	3	Central Europe
54	Poland	83.81 [81.22-85.4]	83.81	21.23 [20.57-21.63]	21.23	38.53 [32.22-46.32]	38.53	8.57 [7.2-10.22]	8.57	-1.07 [-1.1 to -1.04]	-1.07	-54.027	3	Central Europe
55	Romania	46.85 [45.46-48.42]	46.85	19.18 [18.57-19.85]	19.18	22.75 [18.86-27.29]	22.75	9.88 [8.21-11.82]	9.88	-0.86 [-1.07 to -0.66]	-0.86	-51.4408	3	Central Europe
56	Serbia	14.17 [12.11-15.64]	14.17	14.89 [12.67-16.6]	14.89	7.29 [5.73-9.24]	7.29	6.77 [5.34-8.47]	6.77	-1.11 [-1.21 to -1.02]	-1.11	-48.5533	3	Central Europe
57	Slovakia	10.39 [8.61-11.15]	10.39	18.99 [15.72-20.42]	18.99	4.27 [3.21-5.72]	4.27	6.79 [5.18-8.94]	6.79	-1.26 [-1.32 to -1.2]	-1.26	-58.9028	3	Central Europe
58	Slovenia	4.8 [3.75-6.06]	4.8	22.75 [17.92-28.61]	22.75	1.36 [1.07-1.76]	1.36	5.75 [4.56-7.37]	5.75	-1.39 [-1.72 to -1.06]	-1.39	-71.6667	3	Central Europe
59	Central Latin America	372.98 [364.83-381.36]	372.98	27.39 [26.83-27.91]	27.39	420.7 [354.32-495.29]	420.7	16.65 [14.05-19.57]	16.65	-1.77 [-1.91 to -1.64]	-1.77	12.7943	2	Central Latin America
60	Colombia	68.33 [65.68-70.96]	68.33	24.85 [23.95-25.7]	24.85	74.08 [56.24-94.48]	74.08	14.59 [11.08-18.62]	14.59	-0.51 [-1.16 to 0.15]	-0.51	8.41504	3	Central Latin America
61	Costa Rica	5.12 [4.91-5.36]	5.12	20.29 [19.37-21.22]	20.29	8.41 [6.57-10.61]	8.41	16.49 [12.86-20.75]	16.49	-0.36 [-0.42 to -0.3]	-0.36	64.2578	3	Central Latin America
62	El Salvador	14.34 [13.36-17.26]	14.34	32.84 [30.74-38.41]	32.84	12.79 [9.57-17]	12.79	20.65 [15.5-27.32]	20.65	-1.13 [-1.26 to -1.01]	-1.13	-10.8089	3	Central Latin America
63	Guatemala	9.98 [8.88-11.17]	9.98	16.79 [14.77-18.89]	16.79	27.95 [21.85-35.15]	27.95	17.56 [13.68-22.11]	17.56	0.05 [-0.1 to 0.21]	0.05	180.06	3	Central Latin America
64	Honduras	7.36 [6.1-8.75]	7.36	20.35 [16.61-24.17]	20.35	11.66 [8.51-15.64]	11.66	15.16 [11.54-19.79]	15.16	-0.65 [-0.8 to -0.5]	-0.65	58.4239	3	Central Latin America
65	Mexico	206.34 [200.83-212.56]	206.34	29.3 [28.65-29.95]	29.3	211.03 [177.53-246.16]	211.03	16.76 [14.15-19.52]	16.76	3.9 [2.29 to 5.54]	3.9	2.27295	3	Central Latin America
66	Nicaragua	5.37 [4.67-5.84]	5.37	18.23 [15.67-19.77]	18.23	7.42 [5.9-9.22]	7.42	13.22 [10.57-16.32]	13.22	-0.77 [-0.91 to -0.62]	-0.77	38.175	3	Central Latin America
67	Panama	5.09 [4.77-5.38]	5.09	23.91 [22.5-25.21]	23.91	5.3 [4.04-6.82]	5.3	12.62 [9.62-16.22]	12.62	-0.96 [-1.05 to -0.86]	-0.96	4.12574	3	Central Latin America
68	Venezuela (Bolivarian Republic of)	51.05 [49.09-52.97]	51.05	31.14 [29.96-32.32]	31.14	62.07 [46.86-81.77]	62.07	21.42 [16.25-28.14]	21.42	-0.96 [-1.03 to -0.9]	-0.96	21.5867	3	Central Latin America
69	Central Sub-Saharan Africa	281.53 [215.46-346.69]	281.53	54.83 [42.8-70.26]	54.83	441.62 [313.2-588.97]	441.62	41.92 [30.06-58.49]	41.92	-0.92 [-1.06 to -0.78]	-0.92	56.8643	2	Central Sub-Saharan Africa
70	Angola	50.62 [36.51-67.6]	50.62	52.51 [39.81-70.48]	52.51	92.53 [63.71-124.12]	92.53	38.73 [27.88-52.5]	38.73	0.11 [0.05 to 0.16]	0.11	82.7934	3	Central Sub-Saharan Africa
71	Central African Republic	14.38 [10.98-18.59]	14.38	61.31 [48.18-81.71]	61.31	30.45 [21.75-41.22]	30.45	67.12 [48.33-90.71]	67.12	0.2 [0.12 to 0.28]	0.2	111.752	3	Central Sub-Saharan Africa
72	Congo	9.42 [7.4-12.25]	9.42	49.18 [39.6-64.04]	49.18	15.21 [10.65-21.09]	15.21	35.58 [25.76-47.71]	35.58	-0.41 [-0.52 to -0.3]	-0.41	61.465	3	Central Sub-Saharan Africa
73	Democratic Republic of the Congo	201.93 [137.81-260.44]	201.93	55.79 [39.14-73.5]	55.79	295.43 [203.84-417.54]	295.43	42.18 [29.39-61.55]	42.18	-0.41 [-0.55 to -0.27]	-0.41	46.3032	3	Central Sub-Saharan Africa
74	Equatorial Guinea	1.81 [1.32-2.41]	1.81	48.29 [35.46-64.57]	48.29	2.82 [1.73-4.3]	2.82	26.27 [17.08-41.47]	26.27	0.43 [0.31 to 0.55]	0.43	55.8011	3	Central Sub-Saharan Africa
75	Gabon	3.36 [2.66-4.51]	3.36	41.08 [33.17-56.72]	41.08	5.19 [3.65-7.02]	5.19	34.39 [24.51-46.51]	34.39	-0.34 [-0.41 to -0.28]	-0.34	54.4643	3	Central Sub-Saharan Africa
76	East Asia	2449.17 [2101.38-3338.81]	2449.17	20.8 [17.87-28.52]	20.8	2623.12 [2172.69-3064.37]	2623.12	15 [12.56-17.34]	15	-0.76 [-1.21 to -0.3]	-0.76	7.10241	2	East Asia
77	China	2304.99 [1959.94-3185.23]	2304.99	20.26 [17.28-28.19]	20.26	2500.25 [2055.96-2945.24]	2500.25	14.79 [12.31-17.21]	14.79	2.37 [2.2 to 2.53]	2.37	8.47119	3	East Asia
78	Democratic People's Republic of Korea	66.47 [49.14-90.97]	66.47	31.55 [23.48-43.24]	31.55	83.82 [61.47-114.57]	83.82	27.88 [20.7-38.05]	27.88	1.08 [0.9 to 1.25]	1.08	26.102	3	East Asia
79	Taiwan (Province of China)	77.71 [76-79.29]	77.71	39.8 [38.92-40.61]	39.8	39.05 [30.81-50.09]	39.05	12.83 [10.13-16.37]	12.83	-1.11 [-1.23 to -0.99]	-1.11	-49.7491	3	East Asia
80	Eastern Europe	577.47 [565.32-610.37]	577.47	24.3 [23.79-25.65]	24.3	297.9 [264.95-337.88]	297.9	13.3 [11.87-14.96]	13.3	-2.48 [-2.92 to -2.03]	-2.48	-48.4129	2	Eastern Europe
81	Belarus	25.06 [24.28-25.92]	25.06	22.95 [22.21-23.76]	22.95	10.49 [8.27-13.57]	10.49	9.71 [7.66-12.59]	9.71	-1.33 [-1.51 to -1.14]	-1.33	-58.1405	3	Eastern Europe
82	Estonia	4.29 [4.12-4.48]	4.29	26.38 [25.27-27.55]	26.38	0.82 [0.64-1.04]	0.82	5.38 [4.23-6.79]	5.38	-3.13 [-3.31 to -2.94]	-3.13	-80.8858	3	Eastern Europe
83	Latvia	9.34 [9.01-9.73]	9.34	33.2 [31.97-34.51]	33.2	1.89 [1.56-2.31]	1.89	8.58 [7.05-10.45]	8.58	-2.82 [-3 to -2.65]	-2.82	-79.7645	3	Eastern Europe
84	Lithuania	11.17 [10.8-11.61]	11.17	28.6 [27.7-29.72]	28.6	2.62 [2.15-3.15]	2.62	7.81 [6.46-9.42]	7.81	-1.91 [-2.13 to -1.69]	-1.91	-76.5443	3	Eastern Europe
85	Republic of Moldova	11.71 [11.27-12.17]	11.71	26.21 [25.24-27.24]	26.21	3.6 [3.16-4.14]	3.6	8.72 [7.68-9.95]	8.72	-1.58 [-1.83 to -1.33]	-1.58	-69.257	3	Eastern Europe
86	Russian Federation	392.98 [383.21-423.41]	392.98	24.76 [24.15-26.62]	24.76	208.67 [179.34-244.59]	208.67	13.35 [11.55-15.5]	13.35	-0.72 [-0.94 to -0.49]	-0.72	-46.9006	3	Eastern Europe
87	Ukraine	122.91 [119.24-127.19]	122.91	22.23 [21.53-23.04]	22.23	69.8 [57.83-82.77]	69.8	15.11 [12.52-17.83]	15.11	-0.59 [-0.95 to -0.22]	-0.59	-43.2105	3	Eastern Europe
88	Eastern Sub-Saharan Africa	346.88 [290.37-406.11]	346.88	26.54 [22.88-30.27]	26.54	477.12 [402.84-564.32]	477.12	18.71 [16.04-21.57]	18.71	-1.31 [-1.38 to -1.24]	-1.31	37.5461	2	Eastern Sub-Saharan Africa
89	Burundi	13.48 [10.57-16.91]	13.48	33.69 [26.98-41.17]	33.69	19.07 [14.32-26.91]	19.07	25.31 [19.2-35.23]	25.31	-0.59 [-0.63 to -0.56]	-0.59	41.4688	3	Eastern Sub-Saharan Africa
90	Comoros	1 [0.38-1.46]	1	29.39 [13.29-42.73]	29.39	1.51 [1.03-1.99]	1.51	26.12 [18.77-34]	26.12	-0.27 [-0.44 to -0.1]	-0.27	51	3	Eastern Sub-Saharan Africa
91	Djibouti	0.62 [0.45-0.8]	0.62	21.03 [15.79-27.23]	21.03	1.61 [1.12-2.2]	1.61	19.49 [14.35-25.68]	19.49	-0.18 [-0.21 to -0.15]	-0.18	159.677	3	Eastern Sub-Saharan Africa
92	Eritrea	5.57 [3.95-7.28]	5.57	28.16 [20.57-36.01]	28.16	11.19 [7.78-15.75]	11.19	25.53 [18.6-34.44]	25.53	0 [-0.07 to 0.07]	0	100.898	3	Eastern Sub-Saharan Africa
93	Ethiopia	112.36 [89.47-140.36]	112.36	31.71 [25.46-38.69]	31.71	92.12 [76.44-111.61]	92.12	14.51 [12.16-17.36]	14.51	-1.53 [-1.73 to -1.33]	-1.53	-18.0135	3	Eastern Sub-Saharan Africa
94	Kenya	19.68 [16.9-24.35]	19.68	14.52 [12.37-18.5]	14.52	45.95 [36.84-59.17]	45.95	14.76 [12.02-18.59]	14.76	0.03 [-0.01 to 0.07]	0.03	133.486	3	Eastern Sub-Saharan Africa
95	Madagascar	23.22 [18.14-27.55]	23.22	24.43 [20.51-28.21]	24.43	29.31 [22.43-36.58]	29.31	17.02 [12.96-21.3]	17.02	-0.55 [-0.64 to -0.45]	-0.55	26.2274	3	Eastern Sub-Saharan Africa
96	Malawi	16.87 [12.94-20.92]	16.87	22.96 [18.78-27.03]	22.96	20.77 [15.92-26.68]	20.77	17.4 [13.62-21.72]	17.4	-0.53 [-0.72 to -0.34]	-0.53	23.118	3	Eastern Sub-Saharan Africa
97	Mauritius	1.53 [1.46-1.61]	1.53	15.39 [14.67-16.17]	15.39	1.65 [1.34-2.02]	1.65	11.2 [9.1-13.67]	11.2	-0.23 [-0.5 to 0.05]	-0.23	7.84314	3	Eastern Sub-Saharan Africa
98	Mozambique	26.7 [20.87-33.78]	26.7	28.73 [23.21-35.46]	28.73	49.79 [36.78-65.66]	49.79	29.55 [22.76-37.95]	29.55	0.62 [0.36 to 0.88]	0.62	86.4794	3	Eastern Sub-Saharan Africa
99	Rwanda	24.28 [15.34-29.73]	24.28	48.75 [32.43-59.02]	48.75	24.02 [18.57-31.2]	24.02	28.08 [22.3-35.78]	28.08	-1.26 [-1.35 to -1.16]	-1.26	-1.07084	3	Eastern Sub-Saharan Africa
100	Seychelles	0.08 [0.07-0.12]	0.08	12.67 [11.13-17.88]	12.67	0.16 [0.13-0.19]	0.16	14.79 [12.07-17.09]	14.79	0.44 [0.38 to 0.5]	0.44	100	3	Eastern Sub-Saharan Africa
101	Somalia	14.13 [10.37-18.33]	14.13	30.78 [22.95-38.86]	30.78	34.76 [25.6-46.69]	34.76	27.26 [20.08-35.89]	27.26	0 [-0.07 to 0.07]	0	146.001	3	Eastern Sub-Saharan Africa
102	United Republic of Tanzania	37.38 [30.32-45.7]	37.38	19.99 [16.7-23.59]	19.99	58.24 [46.12-74.14]	58.24	15.34 [12.43-19.09]	15.34	-0.25 [-0.34 to -0.16]	-0.25	55.8052	3	Eastern Sub-Saharan Africa
103	Uganda	27.71 [20.73-34.81]	27.71	26 [19.74-31.82]	26	55.63 [41.94-71.73]	55.63	23.98 [18.36-29.86]	23.98	-0.01 [-0.08 to 0.06]	-0.01	100.758	3	Eastern Sub-Saharan Africa
104	Zambia	14.58 [11.81-18.01]	14.58	26.43 [22.24-31.42]	26.43	22.85 [17.24-28.77]	22.85	20.31 [15.81-25.43]	20.31	-0.12 [-0.15 to -0.09]	-0.12	56.7215	3	Eastern Sub-Saharan Africa
105	High-income Asia Pacific	309.48 [296.39-319.04]	309.48	16.81 [16.11-17.36]	16.81	139.52 [127.41-157.78]	139.52	4.82 [4.49-5.67]	4.82	-5.19 [-5.48 to -4.9]	-5.19	-54.9179	2	High-income Asia Pacific
106	Japan	155.94 [152.86-158.13]	155.94	11.15 [10.94-11.31]	11.15	68.41 [62.21-72.37]	68.41	3.37 [3.22-3.51]	3.37	-2.47 [-2.64 to -2.3]	-2.47	-56.1306	3	High-income Asia Pacific
107	Singapore	2.75 [2.65-2.87]	2.75	9.01 [8.65-9.37]	9.01	1.68 [1.52-1.88]	1.68	2.64 [2.39-2.93]	2.64	-1.38 [-1.59 to -1.17]	-1.38	-38.9091	3	High-income Asia Pacific
108	Brunei Darussalam	0.75 [0.64-0.84]	0.75	36.03 [30.28-40.92]	36.03	0.61 [0.52-0.75]	0.61	15.64 [13.39-19.06]	15.64	-1.92 [-2.08 to -1.76]	-1.92	-18.6667	3	High-income Asia Pacific
109	Republic of Korea	150.04 [137.93-159.27]	150.04	36.94 [33.99-39.59]	36.94	68.82 [60.86-85.8]	68.82	9.3 [8.21-11.9]	9.3	-2.87 [-3.08 to -2.65]	-2.87	-54.1322	3	High-income Asia Pacific
110	High-income North America	532.58 [525.27-540.25]	532.58	18.06 [17.82-18.31]	18.06	438.44 [418.7-450.69]	438.44	10.61 [10.09-10.91]	10.61	-1.98 [-2.19 to -1.77]	-1.98	-17.6762	2	High-income North America
111	Canada	42.82 [41.74-43.87]	42.82	15.07 [14.68-15.41]	15.07	24.79 [23.41-26.33]	24.79	5.93 [5.58-6.29]	5.93	-1.61 [-1.67 to -1.54]	-1.61	-42.1065	3	High-income North America
112	United States of America	489.7 [482.61-497.19]	489.7	18.38 [18.14-18.66]	18.38	413.62 [394.45-425.28]	413.62	11.14 [10.56-11.46]	11.14	-1.03 [-1.19 to -0.87]	-1.03	-15.536	3	High-income North America
113	North Africa and Middle East	1304.29 [1055.64-1451.78]	1304.29	42.97 [33.96-47.32]	42.97	1489.91 [1194.03-1747.5]	1489.91	26.3 [21.04-30.75]	26.3	-1.71 [-1.73 to -1.68]	-1.71	14.2315	2	North Africa and Middle East
114	Algeria	134.38 [97.62-165.17]	134.38	61.69 [42.8-76.18]	61.69	110.51 [80.97-135.04]	110.51	27.92 [20.41-34.1]	27.92	-1.52 [-1.57 to -1.47]	-1.52	-17.7631	3	North Africa and Middle East
115	Bahrain	1.1 [0.95-1.29]	1.1	28.19 [24.3-33.65]	28.19	1.77 [1.38-2.32]	1.77	14.04 [11.1-18.15]	14.04	-1.41 [-1.51 to -1.31]	-1.41	60.9091	3	North Africa and Middle East
116	Egypt	280.2 [200.67-322.95]	280.2	56.1 [40.33-63.71]	56.1	294.9 [193.01-394.07]	294.9	36 [23.21-48.18]	36	-0.45 [-0.53 to -0.36]	-0.45	5.24625	3	North Africa and Middle East
117	Iran (Islamic Republic of)	306.93 [261.1-344.58]	306.93	60.2 [51.18-65.89]	60.2	211.22 [181.1-246.48]	211.22	25.44 [21.9-29.86]	25.44	-1.35 [-1.47 to -1.23]	-1.35	-31.183	3	North Africa and Middle East
118	Iraq	36.82 [30.82-44.04]	36.82	24.52 [20.46-29.31]	24.52	56.03 [41.72-74.06]	56.03	15.19 [11.35-19.89]	15.19	-0.76 [-0.81 to -0.71]	-0.76	52.1727	3	North Africa and Middle East
119	Jordan	6.78 [5.87-7.78]	6.78	22.87 [19.59-26.59]	22.87	12.62 [10.62-15.03]	12.62	12.71 [10.64-15.36]	12.71	-1.34 [-1.41 to -1.28]	-1.34	86.1357	3	North Africa and Middle East
120	Kuwait	4.07 [3.68-4.38]	4.07	29.85 [25.92-32.47]	29.85	5.83 [4.78-6.99]	5.83	16.26 [13.24-19.57]	16.26	-1.3 [-1.44 to -1.17]	-1.3	43.2432	3	North Africa and Middle East
121	Lebanon	3.87 [3.1-4.7]	3.87	13.39 [10.72-16.27]	13.39	4.41 [3.42-5.41]	4.41	8.45 [6.54-10.3]	8.45	-0.51 [-0.69 to -0.33]	-0.51	13.9535	3	North Africa and Middle East
122	Libya	15.51 [11.01-19]	15.51	44.41 [30.09-54.39]	44.41	21.55 [14.6-28.38]	21.55	31.79 [21.59-41.43]	31.79	-0.77 [-0.87 to -0.67]	-0.77	38.9426	3	North Africa and Middle East
123	Morocco	92.67 [62.21-112.64]	92.67	42.04 [27.11-51.23]	42.04	91.84 [60.74-125.63]	91.84	26.41 [17.48-35.25]	26.41	-0.61 [-0.68 to -0.55]	-0.61	-0.895651	3	North Africa and Middle East
124	Palestine	3.15 [2.37-3.89]	3.15	16.84 [13.07-20.76]	16.84	3.91 [3.28-4.56]	3.91	9.98 [8.29-11.68]	9.98	-0.76 [-0.9 to -0.62]	-0.76	24.127	3	North Africa and Middle East
125	Oman	16.03 [12.74-19.7]	16.03	109.33 [85.67-134.85]	109.33	20.53 [17.91-23.23]	20.53	55.73 [48.2-65.13]	55.73	-1.03 [-1.16 to -0.9]	-1.03	28.0724	3	North Africa and Middle East
126	Qatar	2 [1.58-2.37]	2	61.19 [45.36-73.51]	61.19	7.37 [5.63-9.52]	7.37	34.09 [25.84-43.77]	34.09	-1.6 [-1.72 to -1.48]	-1.6	268.5	3	North Africa and Middle East
127	Saudi Arabia	75.52 [57.2-92.32]	75.52	65.51 [49.25-82.06]	65.51	213.16 [153.43-282.37]	213.16	58.22 [41.97-74.02]	58.22	0.39 [0.3 to 0.48]	0.39	182.256	3	North Africa and Middle East
128	Syrian Arab Republic	20.45 [16.62-24.64]	20.45	19.99 [16.04-24]	19.99	19.01 [14.35-24.91]	19.01	14.49 [10.9-18.82]	14.49	-0.74 [-0.83 to -0.65]	-0.74	-7.04156	3	North Africa and Middle East
129	Tunisia	23.25 [20.27-26.39]	23.25	30.56 [26.45-34.78]	30.56	24.73 [17.76-33.26]	24.73	20.32 [14.61-27.1]	20.32	-0.37 [-0.52 to -0.21]	-0.37	6.36559	3	North Africa and Middle East
130	Turkey	85.76 [72.72-100.33]	85.76	15.52 [13.17-18.07]	15.52	77.49 [59.63-95.37]	77.49	9.02 [7.05-10.98]	9.02	-0.7 [-0.92 to -0.48]	-0.7	-9.64319	3	North Africa and Middle East
131	United Arab Emirates	7.72 [5.62-9.99]	7.72	66.39 [47.43-86.89]	66.39	38.33 [21.51-57.61]	38.33	43.66 [25.36-63.23]	43.66	-0.9 [-1.22 to -0.58]	-0.9	396.503	3	North Africa and Middle East
132	Yemen	77.38 [46.76-111.1]	77.38	66.11 [41.47-89.49]	66.11	117.17 [78.17-155.13]	117.17	47.08 [31.72-62.71]	47.08	-0.46 [-0.51 to -0.41]	-0.46	51.4216	3	North Africa and Middle East
133	Oceania	15.05 [12.17-18.62]	15.05	27.33 [22.33-33.73]	27.33	28.14 [21.79-37.03]	28.14	23.93 [18.78-30.95]	23.93	-0.4 [-0.45 to -0.35]	-0.4	86.9767	2	Oceania
134	Fiji	0.95 [0.78-1.15]	0.95	14.13 [11.67-17.13]	14.13	0.9 [0.69-1.15]	0.9	10.28 [7.88-13.17]	10.28	-0.48 [-0.58 to -0.39]	-0.48	-5.26316	3	Oceania
135	Kiribati	0.14 [0.11-0.17]	0.14	20.42 [16.66-24.91]	20.42	0.21 [0.15-0.26]	0.21	19.53 [13.78-24.73]	19.53	0.15 [0.09 to 0.22]	0.15	50	3	Oceania
136	Marshall Islands	0.09 [0.07-0.12]	0.09	29.65 [25.1-39.17]	29.65	0.11 [0.08-0.14]	0.11	22.74 [17.26-29.44]	22.74	-0.09 [-0.12 to -0.06]	-0.09	22.2222	3	Oceania
137	Micronesia (Federated States of)	0.25 [0.2-0.32]	0.25	32.26 [25.44-40.67]	32.26	0.23 [0.14-0.31]	0.23	25.62 [17.26-33.51]	25.62	-0.28 [-0.39 to -0.18]	-0.28	-8	3	Oceania
138	Papua New Guinea	10.77 [8.3-13.9]	10.77	30.81 [23.99-39.73]	30.81	22.32 [16.61-30.04]	22.32	26.23 [19.99-34.9]	26.23	-0.03 [-0.1 to 0.03]	-0.03	107.242	3	Oceania
139	Samoa	0.28 [0.21-0.38]	0.28	20.29 [15.49-27.18]	20.29	0.33 [0.23-0.44]	0.33	17.4 [12.5-23.14]	17.4	0.14 [0.07 to 0.2]	0.14	17.8571	3	Oceania
140	Solomon Islands	0.83 [0.63-1.08]	0.83	33.17 [24.06-43.08]	33.17	1.56 [1.14-1.96]	1.56	27.95 [20.52-35.29]	27.95	-0.02 [-0.1 to 0.06]	-0.02	87.9518	3	Oceania
141	Tonga	0.09 [0.08-0.11]	0.09	11.48 [9.65-13.8]	11.48	0.1 [0.07-0.12]	0.1	10.26 [7.55-13.3]	10.26	0.07 [0.03 to 0.12]	0.07	11.1111	3	Oceania
142	Vanuatu	0.3 [0.2-0.39]	0.3	24.49 [16.91-32.35]	24.49	0.67 [0.46-0.91]	0.67	25.59 [17.65-34.75]	25.59	0.13 [0.08 to 0.17]	0.13	123.333	3	Oceania
143	South Asia	1477.65 [1295.62-1639.38]	1477.65	16.6 [14.45-18.38]	16.6	2427.2 [1904.6-2820.79]	2427.2	14.43 [11.36-16.75]	14.43	-0.5 [-0.68 to -0.32]	-0.5	64.2608	2	South Asia
144	Afghanistan	41.54 [31.14-51.74]	41.54	39.17 [28.95-48.33]	39.17	82.54 [61.81-115.45]	82.54	26.58 [19.93-36.71]	26.58	-0.65 [-0.74 to -0.56]	-0.65	98.7	3	South Asia
145	Bangladesh	78.84 [59.31-111.1]	78.84	9.18 [7.18-12.5]	9.18	86.12 [62.41-107.06]	86.12	5.63 [4.11-7.01]	5.63	-0.11 [-0.54 to 0.32]	-0.11	9.23389	3	South Asia
146	Bhutan	0.75 [0.43-1.02]	0.75	14.52 [9.19-19.27]	14.52	0.64 [0.45-0.88]	0.64	8.98 [6.38-12.01]	8.98	0.15 [0.1 to 0.21]	0.15	-14.6667	3	South Asia
147	India	1298.21 [1106.34-1445.21]	1298.21	18.55 [15.77-20.59]	18.55	2119.75 [1593.43-2503.16]	2119.75	15.91 [12.05-18.79]	15.91	0.92 [0.47 to 1.38]	0.92	63.2825	3	South Asia
148	Nepal	20.93 [15.16-26.46]	20.93	15.1 [11.49-18.66]	15.1	27.21 [19.91-33.96]	27.21	11.47 [8.8-13.96]	11.47	-0.3 [-0.78 to 0.18]	-0.3	30.0048	3	South Asia
149	Pakistan	78.93 [64.04-106.94]	78.93	8.75 [7.13-12.05]	8.75	193.48 [158.34-254.05]	193.48	10.62 [8.66-13.81]	10.62	1.4 [1.33 to 1.46]	1.4	145.129	3	South Asia
150	Southeast Asia	1178.15 [1032.07-1292.54]	1178.15	27.89 [24.8-30.28]	27.89	1128 [957.71-1324.94]	1128	16.75 [14.27-19.7]	16.75	-1.97 [-2.08 to -1.85]	-1.97	-4.25667	2	Southeast Asia
151	Cambodia	25.26 [19.22-31.06]	25.26	28.18 [22.46-34.65]	28.18	29.11 [22.68-36.53]	29.11	18.98 [14.94-23.69]	18.98	-0.25 [-0.32 to -0.17]	-0.25	15.2415	3	Southeast Asia
152	Indonesia	493.2 [399.35-562.14]	493.2	28.83 [24.02-32.49]	28.83	370.04 [302.75-489.9]	370.04	14.91 [12.37-19.54]	14.91	-1.02 [-1.13 to -0.91]	-1.02	-24.9716	3	Southeast Asia
153	Lao People's Democratic Republic	11.83 [7.82-15.25]	11.83	31.72 [22.01-40.78]	31.72	10.96 [7.97-14.15]	10.96	16.86 [12.62-21.76]	16.86	-0.62 [-0.79 to -0.44]	-0.62	-7.35418	3	Southeast Asia
154	Malaysia	43.65 [39.09-47.53]	43.65	30.3 [27.08-33.11]	30.3	75.92 [59.45-94.15]	75.92	24.71 [19.42-30.44]	24.71	-0.26 [-0.78 to 0.26]	-0.26	73.929	3	Southeast Asia
155	Maldives	0.22 [0.14-0.27]	0.22	12.6 [8.28-15.13]	12.6	0.22 [0.18-0.26]	0.22	4.61 [3.75-5.53]	4.61	-1.32 [-1.59 to -1.04]	-1.32	0	3	Southeast Asia
156	Myanmar	123.6 [80.76-160.73]	123.6	32.44 [21.07-41.72]	32.44	57.39 [42.71-73.11]	57.39	10.53 [7.97-13.31]	10.53	-1.33 [-1.55 to -1.11]	-1.33	-53.568	3	Southeast Asia
157	Philippines	82.8 [70.24-92.85]	82.8	14.44 [12.4-15.91]	14.44	109.45 [86.27-132.7]	109.45	10.58 [8.38-12.79]	10.58	-0.18 [-0.39 to 0.04]	-0.18	32.186	3	Southeast Asia
158	Sri Lanka	26.11 [22.85-37.02]	26.11	18.31 [16.37-24]	18.31	33.09 [23.91-44.12]	33.09	14.36 [10.49-19.04]	14.36	-0.01 [-0.1 to 0.09]	-0.01	26.7331	3	Southeast Asia
159	Thailand	220.29 [193.2-252.12]	220.29	39.36 [34.54-44.95]	39.36	195.41 [146.49-260.07]	195.41	25.23 [19.11-32.95]	25.23	-1.4 [-1.52 to -1.27]	-1.4	-11.2942	3	Southeast Asia
160	Timor-Leste	1.12 [0.67-1.49]	1.12	16.12 [10.92-20.91]	16.12	1.59 [0.95-2.03]	1.59	14 [8.64-17.92]	14	0.07 [-0.14 to 0.29]	0.07	41.9643	3	Southeast Asia
161	Viet Nam	146.9 [112.92-197.75]	146.9	26.23 [20.39-34.72]	26.23	241.53 [179.42-303.49]	241.53	24.01 [18.04-29.93]	24.01	1.01 [0.94 to 1.08]	1.01	64.418	3	Southeast Asia
162	Southern Latin America	69.81 [68.07-71.49]	69.81	14.48 [14.12-14.82]	14.48	91.77 [86.97-96.36]	91.77	12.65 [11.98-13.28]	12.65	-0.49 [-0.65 to -0.34]	-0.49	31.4568	2	Southern Latin America
163	Argentina	43.61 [42.14-45.05]	43.61	13.47 [13.02-13.92]	13.47	63.18 [59.75-66.47]	63.18	13.12 [12.4-13.82]	13.12	0.42 [0.38 to 0.46]	0.42	44.875	3	Southern Latin America
164	Chile	21.04 [20.2-21.87]	21.04	16.99 [16.29-17.62]	16.99	22.99 [21.72-24.38]	22.99	11.13 [10.48-11.81]	11.13	-0.25 [-0.36 to -0.14]	-0.25	9.26806	3	Southern Latin America
165	Uruguay	5.15 [4.96-5.34]	5.15	15.69 [15.11-16.27]	15.69	5.6 [4.88-6.04]	5.6	13.91 [12.12-14.98]	13.91	0.22 [0.12 to 0.31]	0.22	8.73786	3	Southern Latin America
166	Southern Sub-Saharan Africa	223.49 [184.66-243.76]	223.49	49.87 [41.1-54.86]	49.87	242.62 [205.36-274.05]	242.62	32 [27.6-35.81]	32	-1.85 [-2.25 to -1.46]	-1.85	8.55967	2	Southern Sub-Saharan Africa
167	Botswana	2.7 [2.02-3.59]	2.7	25.38 [19.17-34.01]	25.38	5.74 [3.88-7.96]	5.74	26.53 [18.46-36.14]	26.53	0.69 [0.62 to 0.77]	0.69	112.593	3	Southern Sub-Saharan Africa
168	Lesotho	4.66 [3.66-5.77]	4.66	32.73 [25.97-40.62]	32.73	9.23 [6.41-12.05]	9.23	49.17 [34.34-63.48]	49.17	1.94 [1.81 to 2.06]	1.94	98.0687	3	Southern Sub-Saharan Africa
169	Namibia	3.32 [2.37-4.07]	3.32	31.8 [23.48-38.67]	31.8	5.75 [3.87-7.76]	5.75	28.58 [20.25-38.03]	28.58	0.13 [-0.2 to 0.46]	0.13	73.1928	3	Southern Sub-Saharan Africa
170	South Africa	191.26 [156.58-208.36]	191.26	56.93 [46.48-62.42]	56.93	192.39 [151.62-219.77]	192.39	33.62 [27.28-37.89]	33.62	0.11 [-0.5 to 0.72]	0.11	0.590819	3	Southern Sub-Saharan Africa
171	Eswatini	1.98 [1.6-2.34]	1.98	34.6 [28.07-41.22]	34.6	3.97 [2.61-5.52]	3.97	40.69 [26.9-56.07]	40.69	0.88 [0.57 to 1.2]	0.88	100.505	3	Southern Sub-Saharan Africa
172	Zimbabwe	19.57 [16.04-22.88]	19.57	31.06 [25.46-35.69]	31.06	25.54 [18.94-40.32]	25.54	24.07 [18.17-35.43]	24.07	-0.46 [-0.67 to -0.26]	-0.46	30.5059	3	Southern Sub-Saharan Africa
173	Tropical Latin America	447.43 [431.67-462.95]	447.43	32.92 [31.75-34.07]	32.92	460.3 [437.94-479.79]	460.3	19.21 [18.25-20.06]	19.21	-1.56 [-1.72 to -1.39]	-1.56	2.87643	2	Tropical Latin America
174	Brazil	442.36 [426.63-457.97]	442.36	33.4 [32.18-34.58]	33.4	445.29 [425.1-463.88]	445.29	19.14 [18.25-19.95]	19.14	0.23 [-0.06 to 0.53]	0.23	0.662356	3	Tropical Latin America
175	Paraguay	5.07 [4.5-5.9]	5.07	14.73 [13.06-17.18]	14.73	15.01 [10.64-19.56]	15.01	21.89 [15.58-28.56]	21.89	0.64 [0.51 to 0.77]	0.64	196.055	3	Tropical Latin America
176	Western Europe	671.01 [661.41-679.04]	671.01	15.9 [15.69-16.1]	15.9	261.47 [249.56-270.94]	261.47	4.9 [4.71-5.07]	4.9	-4.69 [-4.96 to -4.43]	-4.69	-61.0334	2	Western Europe
177	Andorra	0.08 [0.06-0.11]	0.08	14.21 [10.89-18.49]	14.21	0.08 [0.06-0.11]	0.08	8.6 [6.39-11.14]	8.6	-0.82 [-0.85 to -0.8]	-0.82	0	3	Western Europe
178	Austria	14.23 [13.84-14.6]	14.23	16.51 [16.07-16.94]	16.51	4.91 [4.64-5.21]	4.91	4.55 [4.28-4.85]	4.55	-2.39 [-2.51 to -2.28]	-2.39	-65.4954	3	Western Europe
179	Belgium	21 [20.46-21.5]	21	19.48 [19.02-19.93]	19.48	8.88 [8.4-9.4]	8.88	6.59 [6.24-6.97]	6.59	-2.32 [-2.48 to -2.16]	-2.32	-57.7143	3	Western Europe
180	Cyprus	1.73 [1.41-1.88]	1.73	22.34 [18.17-24.29]	22.34	1.34 [1.17-1.56]	1.34	9.13 [7.97-10.58]	9.13	-1.85 [-2.04 to -1.66]	-1.85	-22.5434	3	Western Europe
181	Denmark	7.61 [7.35-7.84]	7.61	13.07 [12.65-13.5]	13.07	2.94 [2.77-3.17]	2.94	4.12 [3.88-4.44]	4.12	-2.29 [-2.45 to -2.13]	-2.29	-61.3666	3	Western Europe
182	Finland	7.25 [7.01-7.5]	7.25	13.43 [12.97-13.91]	13.43	2.66 [2.47-2.86]	2.66	3.89 [3.6-4.19]	3.89	-2.1 [-2.56 to -1.64]	-2.1	-63.3103	3	Western Europe
183	France	119.84 [116.97-122.66]	119.84	19.27 [18.83-19.73]	19.27	42.37 [39.22-45.03]	42.37	5.75 [5.31-6.11]	5.75	-2.3 [-2.44 to -2.15]	-2.3	-64.6445	3	Western Europe
184	Germany	123.88 [120.93-126.67]	123.88	14.35 [14.02-14.68]	14.35	44.68 [42.17-47.35]	44.68	4.33 [4.09-4.61]	4.33	-2.58 [-2.78 to -2.38]	-2.58	-63.9328	3	Western Europe
185	Greece	23.5 [22.92-24.09]	23.5	20.55 [20.01-21.13]	20.55	12.78 [12.06-13.63]	12.78	10.52 [9.95-11.15]	10.52	-1.43 [-1.58 to -1.28]	-1.43	-45.617	3	Western Europe
186	Iceland	0.3 [0.28-0.32]	0.3	11.27 [10.59-11.99]	11.27	0.11 [0.1-0.13]	0.11	2.91 [2.56-3.29]	2.91	-2.18 [-2.35 to -2.01]	-2.18	-63.3333	3	Western Europe
187	Ireland	4.92 [4.76-5.08]	4.92	13.26 [12.82-13.7]	13.26	1.66 [1.48-1.81]	1.66	3.11 [2.75-3.4]	3.11	-2.41 [-2.66 to -2.16]	-2.41	-66.2602	3	Western Europe
188	Israel	5.33 [5.13-5.58]	5.33	10.95 [10.54-11.48]	10.95	6.1 [5.71-6.51]	6.1	6 [5.64-6.4]	6	-1.44 [-1.64 to -1.25]	-1.44	14.4465	3	Western Europe
189	Italy	111.3 [109.21-113.02]	111.3	16.92 [16.58-17.19]	16.92	52.73 [48.9-55.17]	52.73	6.36 [6.06-6.61]	6.36	-1.39 [-1.87 to -0.91]	-1.39	-52.6235	3	Western Europe
190	Luxembourg	0.81 [0.77-0.85]	0.81	20.09 [19.2-21.04]	20.09	0.38 [0.34-0.44]	0.38	5.56 [4.93-6.35]	5.56	-2.5 [-2.67 to -2.32]	-2.5	-53.0864	3	Western Europe
191	Malta	0.27 [0.25-0.29]	0.27	7.18 [6.69-7.68]	7.18	0.15 [0.12-0.17]	0.15	3.12 [2.58-3.56]	3.12	-0.69 [-0.77 to -0.61]	-0.69	-44.4444	3	Western Europe
192	Netherlands	17.16 [16.65-17.64]	17.16	10.48 [10.18-10.77]	10.48	8.1 [7.6-8.61]	8.1	3.61 [3.39-3.84]	3.61	-1.08 [-1.44 to -0.73]	-1.08	-52.7972	3	Western Europe
193	Norway	4.94 [4.76-5.06]	4.94	10.46 [10.1-10.73]	10.46	2.02 [1.91-2.15]	2.02	3.15 [3.01-3.35]	3.15	-2.11 [-2.23 to -1.99]	-2.11	-59.1093	3	Western Europe
194	Portugal	35.1 [34.22-35.98]	35.1	32.2 [31.34-33.04]	32.2	9.57 [8.68-10.25]	9.57	6.81 [6.12-7.31]	6.81	-3.88 [-4.14 to -3.63]	-3.88	-72.735	3	Western Europe
195	Spain	93.36 [90.88-95.57]	93.36	22.22 [21.63-22.77]	22.22	25.7 [24.07-27.18]	25.7	4.52 [4.24-4.78]	4.52	-3.25 [-3.93 to -2.56]	-3.25	-72.4722	3	Western Europe
196	Sweden	9.37 [9.09-9.68]	9.37	9.74 [9.47-10.05]	9.74	3.68 [3.45-3.9]	3.68	2.99 [2.83-3.16]	2.99	-2.02 [-2.17 to -1.88]	-2.02	-60.7257	3	Western Europe
197	Switzerland	10.17 [9.76-10.66]	10.17	13.4 [12.87-14.07]	13.4	3.38 [3.1-3.6]	3.38	3.1 [2.85-3.3]	3.1	-2.31 [-2.66 to -1.96]	-2.31	-66.765	3	Western Europe
198	United Kingdom	58.26 [57.22-59.21]	58.26	9.41 [9.25-9.58]	9.41	26.96 [25.97-27.86]	26.96	3.49 [3.38-3.61]	3.49	-1.88 [-2 to -1.77]	-1.88	-53.7247	3	Western Europe
199	Western Sub-Saharan Africa	331.15 [274.4-389.7]	331.15	21.44 [18.28-24.9]	21.44	585.5 [466.55-718.11]	585.5	17.9 [14.58-21.49]	17.9	-0.53 [-0.62 to -0.44]	-0.53	76.8081	2	Western Sub-Saharan Africa
200	Benin	10.53 [8.11-13.35]	10.53	27.96 [21.67-34.05]	27.96	19.37 [13.33-27.02]	19.37	21.82 [15.95-29.45]	21.82	0.26 [0.21 to 0.31]	0.26	83.9506	3	Western Sub-Saharan Africa
201	Burkina Faso	25.65 [18.45-32.47]	25.65	35.73 [25.76-44.13]	35.73	52.78 [37.23-71]	52.78	32.26 [22.99-41.56]	32.26	0.89 [0.56 to 1.22]	0.89	105.77	3	Western Sub-Saharan Africa
202	Cameroon	24.34 [19.81-30]	24.34	33.54 [27.49-41.12]	33.54	64.01 [45.82-84.16]	64.01	31.46 [23.39-41.27]	31.46	0.48 [0.41 to 0.56]	0.48	162.983	3	Western Sub-Saharan Africa
203	Cabo Verde	0.24 [0.19-0.29]	0.24	7.97 [6.29-10.03]	7.97	0.47 [0.37-0.59]	0.47	9.4 [7.58-11.6]	9.4	0.91 [0.85 to 0.98]	0.91	95.8333	3	Western Sub-Saharan Africa
204	Chad	11.17 [8.69-13.66]	11.17	22.87 [18.49-26.8]	22.87	25.76 [19.59-32.08]	25.76	23 [17.99-28.74]	23	0.93 [0.85 to 1.01]	0.93	130.618	3	Western Sub-Saharan Africa
205	C么te d'Ivoire	19.21 [14.81-24.09]	19.21	24.31 [19.37-29.83]	24.31	33.53 [23.34-45.08]	33.53	19.32 [14.41-24.91]	19.32	-0.05 [-0.35 to 0.25]	-0.05	74.5445	3	Western Sub-Saharan Africa
206	Gambia	1.2 [0.85-1.64]	1.2	18.92 [14.25-24.6]	18.92	2.59 [1.95-3.36]	2.59	18.53 [14.43-23.42]	18.53	0.43 [0.36 to 0.49]	0.43	115.833	3	Western Sub-Saharan Africa
207	Ghana	27.31 [20.43-33.56]	27.31	23.01 [18-27.81]	23.01	58.06 [39.99-74.55]	58.06	21.84 [16-27.34]	21.84	0.88 [0.78 to 0.98]	0.88	112.596	3	Western Sub-Saharan Africa
208	Guinea	14.16 [11.15-17.45]	14.16	25.42 [20.91-30.08]	25.42	22.58 [16.67-28.86]	22.58	24.14 [18.48-30.4]	24.14	0.77 [0.67 to 0.87]	0.77	59.4633	3	Western Sub-Saharan Africa
209	Guinea-Bissau	3.94 [2.71-5.23]	3.94	43.63 [33.5-55.18]	43.63	4.57 [3.22-5.99]	4.57	29.2 [22.13-37.51]	29.2	0.07 [0.01 to 0.13]	0.07	15.9898	3	Western Sub-Saharan Africa
210	Liberia	3.89 [3-4.87]	3.89	22.03 [17.74-26.62]	22.03	5.03 [3.42-7.21]	5.03	15.3 [11.08-20.76]	15.3	0.21 [0.02 to 0.39]	0.21	29.3059	3	Western Sub-Saharan Africa
211	Mali	17.28 [13.57-21.7]	17.28	22.89 [18.76-27.9]	22.89	27.57 [19.77-38.54]	27.57	16.71 [12.64-23.28]	16.71	0 [-0.07 to 0.06]	0	59.5486	3	Western Sub-Saharan Africa
212	Mauritania	8.56 [6.47-10.34]	8.56	50.01 [38.29-60.05]	50.01	8.36 [5.59-11.73]	8.36	25.84 [17.58-35.35]	25.84	-0.39 [-0.76 to -0.02]	-0.39	-2.33645	3	Western Sub-Saharan Africa
213	Niger	15.76 [11.32-20.48]	15.76	23.41 [17.87-28.23]	23.41	27.85 [19.22-38.51]	27.85	17.43 [12.8-22.81]	17.43	0.15 [0.01 to 0.29]	0.15	76.7132	3	Western Sub-Saharan Africa
214	Nigeria	118.32 [91.92-151.33]	118.32	15.93 [12.64-20.17]	15.93	185.08 [140.15-247.9]	185.08	12.35 [9.6-16.27]	12.35	0.57 [0.41 to 0.74]	0.57	56.4233	3	Western Sub-Saharan Africa
215	Sao Tome and Principe	0.15 [0.11-0.18]	0.15	14.31 [10.68-17.69]	14.31	0.21 [0.16-0.28]	0.21	14.07 [10.76-18.39]	14.07	0.82 [0.73 to 0.91]	0.82	40	3	Western Sub-Saharan Africa
216	Senegal	12.29 [9.32-15.08]	12.29	21.45 [16.93-25.4]	21.45	18.23 [12.72-24.79]	18.23	17.23 [12.62-22.59]	17.23	0.29 [0.21 to 0.36]	0.29	48.332	3	Western Sub-Saharan Africa
217	Sierra Leone	8.78 [6.34-11.68]	8.78	27.44 [20.58-34.58]	27.44	14.93 [10.41-20.78]	14.93	23.69 [17.47-31.42]	23.69	0.69 [0.55 to 0.82]	0.69	70.0456	3	Western Sub-Saharan Africa
218	Togo	8.35 [6.13-10.61]	8.35	25.82 [20.69-31.23]	25.82	14.53 [9.81-19.18]	14.53	21.47 [15.51-28.08]	21.47	0.21 [0.14 to 0.28]	0.21	74.012	3	Western Sub-Saharan Africa
219	American Samoa	0.05 [0.04-0.06]	0.05	13.34 [10.84-15.8]	13.34	0.05 [0.04-0.06]	0.05	9.06 [7.09-11.86]	9.06	-0.67 [-0.77 to -0.57]	-0.67	0	3	Western Sub-Saharan Africa
220	Bermuda	0.13 [0.12-0.14]	0.13	20.01 [18.41-21.66]	20.01	0.07 [0.06-0.08]	0.07	8.13 [6.72-9.76]	8.13	-1.2 [-1.34 to -1.06]	-1.2	-46.1538	3	Western Sub-Saharan Africa
221	Cook Islands	0.06 [0.05-0.08]	0.06	37.83 [30.72-46.4]	37.83	0.04 [0.03-0.05]	0.04	18.7 [13.29-24.37]	18.7	-1.06 [-1.13 to -0.99]	-1.06	-33.3333	3	Western Sub-Saharan Africa
222	Greenland	0.05 [0.04-0.07]	0.05	9.7 [7.78-11.85]	9.7	0.02 [0.02-0.03]	0.02	3.94 [3-5.61]	3.94	-1.25 [-1.38 to -1.12]	-1.25	-60	3	Western Sub-Saharan Africa
223	Guam	0.2 [0.17-0.23]	0.2	16.32 [13.87-19.01]	16.32	0.17 [0.14-0.23]	0.17	10.12 [8.23-13.29]	10.12	-0.78 [-0.82 to -0.74]	-0.78	-15	3	Western Sub-Saharan Africa
224	Monaco	0.03 [0.02-0.04]	0.03	9.81 [7.3-11.96]	9.81	0.02 [0.02-0.03]	0.02	5.33 [4.09-6.96]	5.33	-0.67 [-0.83 to -0.51]	-0.67	-33.3333	3	Western Sub-Saharan Africa
225	Nauru	0.03 [0.02-0.04]	0.03	36.33 [27.76-46.59]	36.33	0.03 [0.02-0.04]	0.03	33.43 [25.94-42.17]	33.43	-0.21 [-0.28 to -0.15]	-0.21	0	3	Western Sub-Saharan Africa
226	Niue	0 [0-0.01]	0	21.49 [15.33-28.64]	21.49	0 [0-0]	0	15.5 [10.09-22.2]	15.5	-0.35 [-0.4 to -0.3]	-0.35	NA	3	Western Sub-Saharan Africa
227	Northern Mariana Islands	0.11 [0.07-0.14]	0.11	25.38 [18.28-32.13]	25.38	0.06 [0.04-0.08]	0.06	12.71 [9.76-18.13]	12.71	-1.51 [-1.6 to -1.43]	-1.51	-45.4545	3	Western Sub-Saharan Africa
228	Palau	0.03 [0.02-0.04]	0.03	20.98 [15.33-27.15]	20.98	0.03 [0.03-0.04]	0.03	17.69 [13.04-22.43]	17.69	-0.02 [-0.12 to 0.08]	-0.02	0	3	Western Sub-Saharan Africa
229	Puerto Rico	7.3 [7.03-7.6]	7.3	20.03 [19.27-20.85]	20.03	4.09 [3.17-5.16]	4.09	9.62 [7.51-12.11]	9.62	-1.53 [-1.67 to -1.39]	-1.53	-43.9726	3	Western Sub-Saharan Africa
230	Saint Kitts and Nevis	0.08 [0.07-0.09]	0.08	21.77 [19.67-23.95]	21.77	0.06 [0.04-0.08]	0.06	8.89 [5.85-11.78]	8.89	-0.73 [-0.88 to -0.58]	-0.73	-25	3	Western Sub-Saharan Africa
231	San Marino	0.03 [0.03-0.04]	0.03	13.15 [10.56-15.58]	13.15	0.03 [0.02-0.04]	0.03	7.17 [4.72-10.84]	7.17	-1.19 [-1.26 to -1.11]	-1.19	0	3	Western Sub-Saharan Africa
232	Tokelau	0 [0-0]	0	19.4 [14.05-26.47]	19.4	0 [0-0]	0	13.97 [9.25-19.34]	13.97	-0.14 [-0.21 to -0.08]	-0.14	NA	3	Western Sub-Saharan Africa
233	Tuvalu	0.03 [0.02-0.04]	0.03	32.4 [25.78-39.54]	32.4	0.03 [0.02-0.04]	0.03	23.15 [16.97-30.85]	23.15	-0.25 [-0.3 to -0.2]	-0.25	0	3	Western Sub-Saharan Africa
234	United States Virgin Islands	0.19 [0.16-0.23]	0.19	19.07 [15.84-22.23]	19.07	0.15 [0.12-0.19]	0.15	11.29 [8.72-14.56]	11.29	-1.46 [-1.7 to -1.23]	-1.46	-21.0526	3	Western Sub-Saharan Africa
235	South Sudan	9.05 [6.82-11.58]	9.05	21.75 [16.69-27.32]	21.75	9.91 [7.45-13.59]	9.91	16.34 [12.4-21.45]	16.34	-0.57 [-0.64 to -0.5]	-0.57	9.50276	3	Western Sub-Saharan Africa
236	Sudan	68.28 [50.54-92.52]	68.28	42.71 [32.39-52.84]	42.71	73.49 [53.7-98.28]	73.49	26.21 [18.54-34.8]	26.21	-0.35 [-0.41 to -0.29]	-0.35	7.63035	3	Western Sub-Saharan Africa

## Sheet: DALYs
	type	DALYS 1990	val1990	AS-DALYS1990	AS-DALYS1990	DALYS 2019	val2019	AS-DALYS2019	AS-DALYS2019	EAPC_AS-DALYS	EAPC	values	code	Region
1	Overall	712122.4 [664087.2-770347.5]	712122	1329.47 [1235.48-1435.89]	1329.47	729013.26 [648308.81-801937.02]	729013	917.94 [814.15-1011.37]	917.94	-1.26	-1.26 [-1.4 to -1.13]	2.3719		Overall
2	Gender
3	Female	208098.7 [190562.05-228247.96]	208099	780.8 [714.59-856.57]	780.8	193677.15 [172363.89-215808.81]	193677	489.05 [437.25-543.19]	489.05	-1.69	-1.69 [-1.81 to -1.57]	-6.93015		Female
4	Male	504023.7 [467699.93-557320.25]	504024	1874.15 [1733.5-2062.01]	1874.15	535336.11 [463562.97-586867.1]	535336	1345.5 [1166.1-1474.81]	1345.5	-1.09	-1.09 [-1.24 to -0.94]	6.21249		Male
5	SDI region
6	High SDI	88858.35 [84488.89-93738.76]	88858.4	1059.2 [1011.15-1111.18]	1059.2	60335.63 [54810.99-66720.78]	60335.6	562.11 [515.83-617.59]	562.11	-2.48	-2.48 [-2.61 to -2.34]	-32.0991	1	High SDI
7	High-middle SDI	150385.15 [139162.78-163847.98]	150385	1283.56 [1186.67-1397.77]	1283.56	120707.72 [107606.11-134968.91]	120708	763.36 [684.32-843.56]	763.36	-1.84	-1.84 [-2.06 to -1.61]	-19.7343	1	High-middle SDI
8	Middle SDI	259579.77 [241133.39-283157.94]	259580	1502.58 [1397.76-1641.83]	1502.58	248621.98 [220698.37-273031.33]	248622	987.99 [880.75-1081.77]	987.99	-1.36	-1.36 [-1.52 to -1.2]	-4.22136	1	Middle SDI
9	Low-middle SDI	137322.64 [124626.91-152489.3]	137323	1294.6 [1171.71-1430.64]	1294.6	185509.65 [162145.8-207601.08]	185510	1080.25 [943.53-1209.33]	1080.25	-0.59	-0.59 [-0.76 to -0.43]	35.0904	1	Low-middle SDI
10	Low SDI	75574.85 [62708.46-89015.91]	75574.9	1466.02 [1258.01-1680.21]	1466.02	113421.72 [95173.88-134008.85]	113422	1152.15 [977.14-1331.52]	1152.15	-0.8	-0.8 [-0.9 to -0.71]	50.0787	1	Low SDI
11	GBD region
12	Andean Latin America	4902.6 [4396.78-5555.77]	4902.6	1318.98 [1192.05-1505.37]	1318.98	5911.77 [4806.04-7089.41]	5911.77	924.08 [751.11-1106.73]	924.08	-1.09	-1.09 [-1.28 to -0.9]	20.5844	2	Andean Latin America
13	Bolivia (Plurinational State of)	1182.4 [942.27-1400.41]	1182.4	1797.28 [1477.97-2080.63]	1797.28	997.4 [737.84-1265.01]	997.4	868.73 [653.86-1102.78]	868.73	-2.63	-2.63 [-2.72 to -2.55]	-15.6461	3	Andean Latin America
14	Ecuador	1425.88 [1316.28-1648.48]	1425.88	1511.78 [1404.75-1727.51]	1511.78	2483.74 [1960.37-3040.02]	2483.74	1392 [1104.34-1705.39]	1392	0.11	0.11 [-0.28 to 0.51]	74.19	3	Andean Latin America
15	Peru	2294.32 [2004.57-2763.67]	2294.32	1082.12 [942.4-1307.95]	1082.12	2430.64 [1800.99-3194.07]	2430.64	703.99 [522.35-925.23]	703.99	-1.44	-1.44 [-1.64 to -1.24]	5.94163	3	Andean Latin America
16	Australasia	2132.23 [2044.31-2233.02]	2132.23	1029.38 [989.2-1076.27]	1029.38	1156.5 [1052.18-1275.7]	1156.5	387.26 [356.49-421.88]	387.26	-3.47	-3.47 [-3.61 to -3.32]	-45.761	2	Australasia
17	Australia	1640.24 [1567.59-1721.72]	1640.24	952.81 [912.69-997.93]	952.81	924.94 [840.02-1018.37]	924.94	364.99 [334.99-397]	364.99	-3.34	-3.34 [-3.47 to -3.2]	-43.6095	3	Australasia
18	New Zealand	491.99 [472.12-513.37]	491.99	1399.11 [1342.74-1458.25]	1399.11	231.56 [208.26-258.72]	231.56	508.7 [461.96-557.9]	508.7	-3.84	-3.84 [-4.05 to -3.64]	-52.934	3	Australasia
19	Caribbean	4316.62 [4008.51-4947.11]	4316.62	1215.42 [1126.47-1398.7]	1215.42	3934.24 [3259-4910.97]	3934.24	817.37 [674.97-1022.45]	817.37	-1.38	-1.38 [-1.54 to -1.21]	-8.85832	2	Caribbean
20	Antigua and Barbuda	3.75 [3.42-4.14]	3.75	627.01 [570.67-691.67]	627.01	4.08 [3.4-4.73]	4.08	428.19 [355.91-500]	428.19	-1.88	-1.88 [-2.24 to -1.53]	8.8	3	Caribbean
21	Bahamas	34.64 [31.31-38.09]	34.64	1335.17 [1208.85-1468.86]	1335.17	33.27 [27.6-40.29]	33.27	817.02 [678.44-988.12]	817.02	-2.08	-2.08 [-2.53 to -1.63]	-3.95497	3	Caribbean
22	Barbados	21.01 [19.35-22.79]	21.01	793.12 [730.59-860.16]	793.12	17.14 [13.68-20.52]	17.14	532.61 [422.18-642.6]	532.61	-1.9	-1.9 [-2.16 to -1.64]	-18.4198	3	Caribbean
23	Belize	22.92 [20.87-25.25]	22.92	1277.24 [1160.17-1412.06]	1277.24	48.3 [41.83-54.54]	48.3	1149.82 [996.36-1298.64]	1149.82	-1.43	-1.43 [-1.92 to -0.93]	110.733	3	Caribbean
24	Cuba	1528.04 [1455.63-1611.12]	1528.04	1326.18 [1263.71-1400.53]	1326.18	601.03 [500.46-717.88]	601.03	476.41 [396.47-569.73]	476.41	-4.2	-4.2 [-4.66 to -3.74]	-60.6666	3	Caribbean
25	Dominica	8.54 [7.37-9.72]	8.54	1189.09 [1018.36-1361.34]	1189.09	6.63 [5.37-8.18]	6.63	928.69 [747.22-1149.7]	928.69	-1.1	-1.1 [-1.24 to -0.96]	-22.3653	3	Caribbean
26	Dominican Republic	982.01 [878.96-1197]	982.01	1393.62 [1247.63-1634.25]	1393.62	1533.1 [1161.21-1938]	1533.1	1380.52 [1051.44-1743.83]	1380.52	0.32	0.32 [0.14 to 0.51]	56.1186	3	Caribbean
27	Grenada	7.23 [6.51-8.04]	7.23	922.45 [831.94-1021.47]	922.45	5.94 [5.17-6.75]	5.94	536.63 [466.74-608.34]	536.63	-1.68	-1.68 [-1.99 to -1.38]	-17.8423	3	Caribbean
28	Guyana	92.24 [79-104.7]	92.24	1236.43 [1069.74-1399.75]	1236.43	90.52 [70.8-113.32]	90.52	1119.98 [879.37-1394.53]	1119.98	0.14	0.14 [-0.05 to 0.34]	-1.8647	3	Caribbean
29	Haiti	751.82 [573.19-1242.23]	751.82	1097.53 [838.25-2035.98]	1097.53	931.75 [654.62-1980.51]	931.75	738.59 [521.29-1582.44]	738.59	-1.11	-1.11 [-1.36 to -0.85]	23.9326	3	Caribbean
30	Jamaica	76.82 [69.58-84.77]	76.82	336.46 [303.56-374.06]	336.46	103.98 [84.3-126.38]	103.98	348.69 [281.28-423.91]	348.69	0.03	0.03 [-0.34 to 0.4]	35.3554	3	Caribbean
31	Saint Lucia	15.81 [14.56-17.03]	15.81	1241.42 [1145.67-1336.87]	1241.42	14.73 [12.57-16.98]	14.73	773.44 [660.17-897.62]	773.44	-1.87	-1.87 [-2.07 to -1.67]	-6.83112	3	Caribbean
32	Saint Vincent and the Grenadines	7.83 [7.13-8.62]	7.83	755.41 [687.69-826.18]	755.41	5.69 [4.84-6.6]	5.69	474.42 [403.07-549.56]	474.42	-2.03	-2.03 [-2.22 to -1.84]	-27.3308	3	Caribbean
33	Suriname	52.27 [39.21-58.74]	52.27	1361.7 [1046.09-1523.62]	1361.7	59.05 [49.31-71.5]	59.05	1002.11 [838.03-1209.03]	1002.11	-1.22	-1.22 [-1.52 to -0.91]	12.9711	3	Caribbean
34	Trinidad and Tobago	115.4 [108.41-123.15]	115.4	964.74 [905.19-1031.08]	964.74	107.32 [84.42-134.35]	107.32	737.73 [578.63-925.99]	737.73	-0.62	-0.62 [-1.01 to -0.22]	-7.00173	3	Caribbean
35	Central Asia	8090.8 [7689.82-8493.97]	8090.8	1206.66 [1142.55-1274.85]	1206.66	7489.92 [6679.93-8312.15]	7489.92	782.8 [697.12-869.95]	782.8	-0.87	-0.87 [-1.3 to -0.44]	-7.42671	2	Central Asia
36	Armenia	332.83 [311.28-356.67]	332.83	976.81 [912.83-1050.95]	976.81	151.07 [129.91-172.81]	151.07	459.34 [396.22-523.8]	459.34	-2.59	-2.59 [-3.11 to -2.07]	-54.6105	3	Central Asia
37	Azerbaijan	701.51 [578.94-772.33]	701.51	988.56 [796.27-1089.55]	988.56	518.41 [422.12-678.43]	518.41	470.51 [383.58-616.14]	470.51	-2.81	-2.81 [-3.48 to -2.15]	-26.1008	3	Central Asia
38	Georgia	750.65 [690.01-812.13]	750.65	1321.43 [1213.76-1427.29]	1321.43	381.48 [330.62-441.06]	381.48	1000.69 [864.27-1150.68]	1000.69	0.04	0.04 [-0.88 to 0.97]	-49.18	3	Central Asia
39	Kazakhstan	2541.37 [2405.42-2693.9]	2541.37	1534.73 [1452-1633.21]	1534.73	1754.71 [1500.22-1982.51]	1754.71	926.15 [790.27-1045.45]	926.15	-0.86	-0.86 [-1.59 to -0.12]	-30.9542	3	Central Asia
40	Kyrgyzstan	643.62 [609.47-684.42]	643.62	1508.23 [1424.42-1607.26]	1508.23	597.85 [535.62-667.85]	597.85	923.99 [825.56-1034.47]	923.99	-0.58	-0.58 [-1.15 to -0.01]	-7.11134	3	Central Asia
41	Mongolia	190.55 [160.22-242.6]	190.55	920.61 [772.87-1194.64]	920.61	406.36 [323.27-513.82]	406.36	1144.84 [910.19-1436.6]	1144.84	0.73	0.73 [0.38 to 1.09]	113.256	3	Central Asia
42	Tajikistan	461.39 [350.06-509.71]	461.39	946.44 [704.45-1049.35]	946.44	461.06 [383.22-551.56]	461.06	510.53 [426.43-607.85]	510.53	-2.21	-2.21 [-2.87 to -1.54]	-0.071523	3	Central Asia
43	Turkmenistan	412.8 [386.44-442.07]	412.8	1140.5 [1071.46-1218.36]	1140.5	201.57 [169.23-240.46]	201.57	391.6 [328.21-466.6]	391.6	-3.74	-3.74 [-4.05 to -3.42]	-51.1701	3	Central Asia
44	Uzbekistan	2056.07 [1941.64-2174.9]	2056.07	1043.93 [983.1-1107.01]	1043.93	3017.41 [2603.17-3499.73]	3017.41	893.11 [771.98-1038.24]	893.11	0.16	0.16 [-0.16 to 0.47]	46.7562	3	Central Asia
45	Central Europe	16346.65 [14831.85-18109.27]	16346.6	1287.56 [1175.67-1415.02]	1287.56	8445.05 [7048.61-10051.43]	8445.05	648.16 [551.53-754.05]	648.16	-2.6	-2.6 [-2.7 to -2.49]	-48.3377	2	Central Europe
46	Albania	299.26 [269.9-333.15]	299.26	931.21 [825.99-1042.26]	931.21	200 [160.71-244.31]	200	676.65 [548.86-825.3]	676.65	-0.8	-0.8 [-1.18 to -0.42]	-33.1685	3	Central Europe
47	Bosnia and Herzegovina	260.3 [216.87-322.36]	260.3	554.84 [463.28-680.43]	554.84	187.7 [149.63-233.71]	187.7	468.38 [375.01-579.01]	468.38	-0.69	-0.69 [-0.88 to -0.51]	-27.8909	3	Central Europe
48	Bulgaria	1076.8 [960.8-1204.64]	1076.8	1191.39 [1076.78-1315.99]	1191.39	548.52 [446.11-659.1]	548.52	725.84 [601.36-865.07]	725.84	-1.7	-1.7 [-1.86 to -1.53]	-49.0602	3	Central Europe
49	Croatia	716.9 [638.31-807.49]	716.9	1377.9 [1240.06-1528.85]	1377.9	342.57 [276.21-419.26]	342.57	699.43 [571.67-842.77]	699.43	-2.16	-2.16 [-2.43 to -1.89]	-52.2151	3	Central Europe
50	Czechia	1220.18 [1072.41-1390.99]	1220.18	1128.47 [1005.83-1270.36]	1128.47	729.86 [585.76-895.95]	729.86	590.11 [479.12-712.71]	590.11	-2.55	-2.55 [-2.79 to -2.31]	-40.1842	3	Central Europe
51	Hungary	1500.71 [1364.41-1663.68]	1500.71	1375.36 [1265.67-1507.19]	1375.36	606.65 [500.9-731.63]	606.65	527 [438.06-623.69]	527	-3.63	-3.63 [-3.86 to -3.39]	-59.5758	3	Central Europe
52	North Macedonia	157.86 [138.1-180.32]	157.86	772.5 [677.62-882.12]	772.5	138.83 [112.44-169.2]	138.83	563.75 [459.49-680.62]	563.75	-1.18	-1.18 [-1.29 to -1.06]	-12.055	3	Central Europe
53	Montenegro	53.26 [46.33-61.08]	53.26	830.38 [722.93-953.14]	830.38	45.69 [37.91-54.95]	45.69	646.98 [540.11-769.53]	646.98	-0.87	-0.87 [-1.11 to -0.62]	-14.2133	3	Central Europe
54	Poland	5844.51 [5302.31-6458.04]	5844.51	1495.67 [1364.25-1643.38]	1495.67	3133.12 [2604.42-3745.55]	3133.12	710.85 [599.53-839.62]	710.85	-2.86	-2.86 [-2.99 to -2.73]	-46.3921	3	Central Europe
55	Romania	3023.25 [2773.16-3304.84]	3023.25	1266.01 [1167.89-1373.73]	1266.01	1458.81 [1245.29-1714.16]	1458.81	689.32 [593.48-799.87]	689.32	-2.35	-2.35 [-2.58 to -2.13]	-51.747	3	Central Europe
56	Serbia	1139.53 [980.03-1311.69]	1139.53	1194.98 [1023.44-1374.19]	1194.98	555.77 [453.08-675.93]	555.77	546.14 [447.25-656.21]	546.14	-2.96	-2.96 [-3.09 to -2.82]	-51.2281	3	Central Europe
57	Slovakia	711.41 [605.29-799.05]	711.41	1314.62 [1123.87-1468.5]	1314.62	358.93 [285.72-438.74]	358.93	582.27 [468.7-707.7]	582.27	-3.12	-3.12 [-3.3 to -2.94]	-49.5467	3	Central Europe
58	Slovenia	342.67 [281.99-408.82]	342.67	1651.23 [1370.61-1966.27]	1651.23	138.6 [109.42-170.58]	138.6	583.1 [465.55-705.38]	583.1	-3.81	-3.81 [-4.02 to -3.59]	-59.5529	3	Central Europe
59	Central Latin America	23218.94 [22345.71-24216.2]	23218.9	1489.7 [1425.47-1560.82]	1489.7	23693.2 [20326.43-27267.39]	23693.2	922.94 [792.49-1062.49]	922.94	-1.39	-1.39 [-1.54 to -1.25]	2.04256	2	Central Latin America
60	Colombia	4360.34 [4108.57-4657.93]	4360.34	1402.94 [1314.27-1504.01]	1402.94	4388.52 [3491.57-5399.76]	4388.52	876.43 [697.46-1077.95]	876.43	-1.79	-1.79 [-1.94 to -1.63]	0.64628	3	Central Latin America
61	Costa Rica	303.24 [286.22-321.26]	303.24	1071.54 [1006.61-1140.67]	1071.54	455.49 [368.44-552.94]	455.49	901.58 [731.32-1095.26]	901.58	-0.89	-0.89 [-1.14 to -0.63]	50.2078	3	Central Latin America
62	El Salvador	859.57 [790.7-1047.4]	859.57	1734.88 [1599.9-2087.95]	1734.88	625.72 [481.08-847.09]	625.72	995.35 [768.61-1334.61]	995.35	-2.45	-2.45 [-2.76 to -2.14]	-27.2055	3	Central Latin America
63	Guatemala	608.4 [544.93-676.44]	608.4	877.71 [779.5-980.12]	877.71	1579.91 [1258.43-1957.16]	1579.91	898.97 [719.94-1108.13]	898.97	0.27	0.27 [-0.08 to 0.63]	159.683	3	Central Latin America
64	Honduras	472.81 [407.6-559.55]	472.81	1127.81 [955.85-1319.17]	1127.81	626.69 [460.68-824.91]	626.69	707.52 [531.49-922.66]	707.52	-1.72	-1.72 [-2 to -1.44]	32.5458	3	Central Latin America
65	Mexico	12738.03 [12187.15-13367.69]	12738	1562.42 [1499.68-1635.4]	1562.42	11809.19 [10211.83-13533.71]	11809.2	920.48 [798.63-1052.73]	920.48	-1.23	-1.23 [-1.47 to -0.98]	-7.29187	3	Central Latin America
66	Nicaragua	358.15 [313.86-398.77]	358.15	1000.97 [874.21-1093.72]	1000.97	414.57 [337.98-512.36]	414.57	656.25 [536.98-802.79]	656.25	-1.57	-1.57 [-1.89 to -1.25]	15.7532	3	Central Latin America
67	Panama	306.11 [286.14-327.31]	306.11	1321.27 [1233.24-1415.44]	1321.27	309.1 [247.35-381.17]	309.1	735.16 [588.83-906.55]	735.16	-2.22	-2.22 [-2.37 to -2.06]	0.976773	3	Central Latin America
68	Venezuela (Bolivarian Republic of)	3212.28 [3046.82-3365.43]	3212.28	1760.94 [1660.94-1853.26]	1760.94	3484.02 [2761.4-4380.59]	3484.02	1213.16 [966.57-1520.27]	1213.16	-1.27	-1.27 [-1.47 to -1.07]	8.45941	3	Central Latin America
69	Central Sub-Saharan Africa	19360.86 [14749.89-24324.22]	19360.9	3085.19 [2423.86-3728.34]	3085.19	27415.1 [19745.18-36123.53]	27415.1	2190.04 [1597.63-2895.56]	2190.04	-1.14	-1.14 [-1.3 to -0.98]	41.6006	2	Central Sub-Saharan Africa
70	Angola	3549.84 [2499.21-4919.5]	3549.84	2992.6 [2255.84-3870.55]	2992.6	5957.85 [4102.53-7787.12]	5957.85	2072.29 [1486.63-2700.48]	2072.29	-1.32	-1.32 [-1.7 to -0.95]	67.8343	3	Central Sub-Saharan Africa
71	Central African Republic	920.23 [694.65-1197.2]	920.23	3199.29 [2501.58-4043.75]	3199.29	1898.06 [1375.53-2570.06]	1898.06	3543.87 [2559.38-4773.75]	3543.87	0.53	0.53 [0.26 to 0.8]	106.259	3	Central Sub-Saharan Africa
72	Congo	581.13 [452.79-763.59]	581.13	2502.48 [2010.49-3202.99]	2502.48	873.02 [626.62-1200.68]	873.02	1772.92 [1302.83-2410.34]	1772.92	-1.38	-1.38 [-1.67 to -1.1]	50.228	3	Central Sub-Saharan Africa
73	Democratic Republic of the Congo	13990.04 [9509.51-18375.24]	13990	3166.49 [2243.61-4001.75]	3166.49	18218.19 [12845.34-25409.61]	18218.2	2191.68 [1569.52-3002.92]	2191.68	-1.2	-1.2 [-1.28 to -1.11]	30.2226	3	Central Sub-Saharan Africa
74	Equatorial Guinea	118.28 [86.7-159.69]	118.28	2587.27 [1942.54-3370.84]	2587.27	176.04 [111.95-261.81]	176.04	1335.76 [897.46-1980.42]	1335.76	-2.75	-2.75 [-2.98 to -2.53]	48.8333	3	Central Sub-Saharan Africa
75	Gabon	201.35 [157.67-262.67]	201.35	2119.54 [1704.02-2733.07]	2119.54	291.95 [206.44-394.53]	291.95	1726.09 [1251.96-2307.59]	1726.09	-0.64	-0.64 [-0.91 to -0.36]	44.9963	3	Central Sub-Saharan Africa
76	East Asia	145289.57 [126698-192614.2]	145290	1168.54 [1020.97-1544.6]	1168.54	138497.86 [118706.15-157642.08]	138498	837.7 [723.05-944.01]	837.7	-0.93	-0.93 [-1.28 to -0.57]	-4.6746	2	East Asia
77	China	137395.15 [119075.1-184306.33]	137395	1144.7 [994.72-1527.16]	1144.7	132577.21 [113071.79-152123.71]	132577	828.7 [713.61-939.57]	828.7	-0.88	-0.88 [-1.26 to -0.5]	-3.50663	3	East Asia
78	Democratic People's Republic of Korea	3863.78 [2880.06-5187.7]	3863.78	1757.43 [1309.35-2365.72]	1757.43	4198.15 [3139.13-5618.39]	4198.15	1449.96 [1095-1925.96]	1449.96	-0.42	-0.42 [-0.52 to -0.33]	8.65396	3	East Asia
79	Taiwan (Province of China)	4030.64 [3918.98-4147.49]	4030.64	1938.9 [1883.68-1995.36]	1938.9	1722.5 [1408.63-2143.08]	1722.5	646.45 [529.98-802.5]	646.45	-4.37	-4.37 [-4.65 to -4.08]	-57.2649	3	East Asia
80	Eastern Europe	42534.12 [38443.48-47374.99]	42534.1	1800.37 [1645.11-1988.66]	1800.37	24224.14 [20793.45-28542.97]	24224.1	1061.33 [928.45-1226.45]	1061.33	-2.04	-2.04 [-2.34 to -1.73]	-43.0477	2	Eastern Europe
81	Belarus	1769.7 [1614.99-1946.95]	1769.7	1636.33 [1502.71-1787.73]	1636.33	782.56 [630.97-954.5]	782.56	734.55 [596.91-895.31]	734.55	-3.25	-3.25 [-3.64 to -2.85]	-55.7801	3	Eastern Europe
82	Estonia	305.27 [276.59-336.12]	305.27	1904.08 [1740.4-2076.55]	1904.08	72.34 [59.03-88.14]	72.34	477.49 [394.61-575.23]	477.49	-5.72	-5.72 [-6.06 to -5.38]	-76.3029	3	Eastern Europe
83	Latvia	620.75 [567.78-680.65]	620.75	2260.19 [2086.38-2453.85]	2260.19	143.99 [119.11-172.45]	143.99	666.37 [558.25-787.46]	666.37	-5.18	-5.18 [-5.56 to -4.81]	-76.8039	3	Eastern Europe
84	Lithuania	751.74 [683.96-829.73]	751.74	1961.12 [1796.32-2149.28]	1961.12	212.68 [175.59-255.31]	212.68	646.06 [541.14-762.27]	646.06	-4.14	-4.14 [-4.63 to -3.64]	-71.7083	3	Eastern Europe
85	Republic of Moldova	828.96 [766.61-902.16]	828.96	1853.28 [1715.21-2011.27]	1853.28	285.14 [243.34-332.59]	285.14	696.17 [603.41-794.68]	696.17	-2.93	-2.93 [-3.26 to -2.6]	-65.6027	3	Eastern Europe
86	Russian Federation	29638.37 [26730.13-33230.05]	29638.4	1874.2 [1703.13-2086.28]	1874.2	17475.21 [14762.45-20775.44]	17475.2	1090.13 [941.92-1271.08]	1090.13	-2.02	-2.02 [-2.42 to -1.62]	-41.0386	3	Eastern Europe
87	Ukraine	8619.33 [7867.07-9538.16]	8619.33	1579.4 [1455.54-1727.89]	1579.4	5252.23 [4438.04-6177.63]	5252.23	1132.2 [966.66-1319.29]	1132.2	-1.61	-1.61 [-2.14 to -1.09]	-39.0645	3	Eastern Europe
88	Eastern Sub-Saharan Africa	22892.18 [19073.42-26929.3]	22892.2	1355.1 [1168.45-1551.73]	1355.1	30358.48 [25860.87-35891.01]	30358.5	927.02 [801.29-1075.76]	927.02	-1.38	-1.38 [-1.41 to -1.35]	32.6151	2	Eastern Sub-Saharan Africa
89	Burundi	871 [679.32-1101.01]	871	1722.04 [1405.1-2108.67]	1722.04	1212.63 [939.93-1651.71]	1212.63	1251.96 [995.34-1677.26]	1251.96	-1.22	-1.22 [-1.31 to -1.13]	39.2227	3	Eastern Sub-Saharan Africa
90	Comoros	65.78 [27.7-93.46]	65.78	1578.36 [796.89-2139.06]	1578.36	89.49 [62.48-113.61]	89.49	1367.18 [1002.14-1709.51]	1367.18	-0.84	-0.84 [-1.18 to -0.51]	36.0444	3	Eastern Sub-Saharan Africa
91	Djibouti	44.85 [33.99-56.1]	44.85	1130.76 [898.16-1391.55]	1130.76	103.69 [76.41-134.85]	103.69	1005.52 [768.13-1282.11]	1005.52	-0.55	-0.55 [-0.73 to -0.36]	131.193	3	Eastern Sub-Saharan Africa
92	Eritrea	372.27 [274.31-480.98]	372.27	1460.02 [1106.79-1819.75]	1460.02	699.41 [514.48-954.4]	699.41	1270.37 [972.75-1669.06]	1270.37	-0.54	-0.54 [-0.65 to -0.42]	87.8771	3	Eastern Sub-Saharan Africa
93	Ethiopia	7317.31 [5818.61-9053.72]	7317.31	1614.65 [1315.74-1936.69]	1614.65	5878.29 [4968.53-7053.75]	5878.29	712.39 [604.39-836.71]	712.39	-3.13	-3.13 [-3.24 to -3.02]	-19.666	3	Eastern Sub-Saharan Africa
94	Kenya	1304.48 [1117.2-1531.29]	1304.48	732.01 [634.04-874.38]	732.01	2808.44 [2330.47-3453.44]	2808.44	713.95 [595.06-872.46]	713.95	0.22	0.22 [-0.02 to 0.46]	115.292	3	Eastern Sub-Saharan Africa
95	Madagascar	1635.88 [1227.03-1931.43]	1635.88	1430.35 [1190.63-1652.52]	1430.35	1965.46 [1585.61-2371.07]	1965.46	912.08 [742.94-1094.68]	912.08	-1.43	-1.43 [-1.6 to -1.26]	20.147	3	Eastern Sub-Saharan Africa
96	Malawi	1166.71 [887.19-1488.83]	1166.71	1235.51 [1008.14-1473.74]	1235.51	1323.82 [1028.54-1660.65]	1323.82	876.9 [709.72-1076.36]	876.9	-1.35	-1.35 [-1.5 to -1.2]	13.4661	3	Eastern Sub-Saharan Africa
97	Mauritius	90.63 [85.02-97.02]	90.63	841.56 [786.41-902.69]	841.56	95.86 [80.26-112.91]	95.86	677.04 [566.88-796.15]	677.04	-1.12	-1.12 [-1.3 to -0.93]	5.77072	3	Eastern Sub-Saharan Africa
98	Mozambique	1751.82 [1366.12-2237.33]	1751.82	1473.02 [1209.46-1784.82]	1473.02	3067.68 [2367.78-3930.16]	3067.68	1416.9 [1133.94-1791.23]	1416.9	0.11	0.11 [0 to 0.23]	75.1139	3	Eastern Sub-Saharan Africa
99	Rwanda	1552.64 [997.73-1893.01]	1552.64	2444.62 [1667.67-2916.19]	2444.62	1455.5 [1166.12-1853.11]	1455.5	1348.75 [1099.66-1686.52]	1348.75	-2.73	-2.73 [-2.98 to -2.48]	-6.25644	3	Eastern Sub-Saharan Africa
100	Seychelles	5.05 [4.41-6.59]	5.05	724.43 [636.84-943.57]	724.43	9.22 [7.77-10.53]	9.22	841.52 [705.74-959.59]	841.52	0.14	0.14 [-0.14 to 0.41]	82.5743	3	Eastern Sub-Saharan Africa
101	Somalia	908.8 [667.88-1190.98]	908.8	1494.22 [1159.86-1864.99]	1494.22	2250.52 [1721.4-2958.26]	2250.52	1346.64 [1043.78-1732.39]	1346.64	-0.24	-0.24 [-0.32 to -0.15]	147.636	3	Eastern Sub-Saharan Africa
102	United Republic of Tanzania	2535.58 [2057.04-3096.47]	2535.58	1068.23 [907.23-1250.65]	1068.23	3887.19 [3118.92-4887.29]	3887.19	819.03 [671.77-997.63]	819.03	-0.83	-0.83 [-0.9 to -0.77]	53.3058	3	Eastern Sub-Saharan Africa
103	Uganda	1735.77 [1320.07-2205.96]	1735.77	1173.21 [936.12-1420.12]	1173.21	3489.08 [2682.54-4528.6]	3489.08	1099.08 [869.73-1353.54]	1099.08	-0.56	-0.56 [-0.83 to -0.29]	101.011	3	Eastern Sub-Saharan Africa
104	Zambia	970.05 [765.16-1242.29]	970.05	1281.87 [1077.27-1522.2]	1281.87	1401.25 [1101.56-1739.15]	1401.25	954.56 [760.57-1176.54]	954.56	-1.16	-1.16 [-1.36 to -0.96]	44.4513	3	Eastern Sub-Saharan Africa
105	High-income Asia Pacific	17097.24 [16178.58-18040.11]	17097.2	960.98 [911.05-1012.71]	960.98	6218.29 [5538.31-7130.11]	6218.29	276.35 [249.83-319.72]	276.35	-5.16	-5.16 [-5.45 to -4.87]	-63.6299	2	High-income Asia Pacific
106	Japan	8567.71 [8079.35-9148.92]	8567.71	652.33 [619.32-691.69]	652.33	3298.71 [2917.7-3751.79]	3298.71	215.86 [196.89-238.77]	215.86	-4.39	-4.39 [-4.59 to -4.19]	-61.4983	3	High-income Asia Pacific
107	Singapore	168.29 [158-179.69]	168.29	510.31 [477.45-547.71]	510.31	118.95 [102.91-138]	118.95	189.84 [166.62-216.97]	189.84	-3.67	-3.67 [-3.84 to -3.5]	-29.3184	3	High-income Asia Pacific
108	Brunei Darussalam	8315.47 [7730.21-8832.32]	8315.47	1864.79 [1725.75-1984.37]	1864.79	2767.42 [2437.51-3505.26]	2767.42	424.9 [372.93-555.04]	424.9	-6.16	-6.16 [-6.53 to -5.79]	-66.7196	3	High-income Asia Pacific
109	Republic of Korea	45.76 [39.72-51.67]	45.76	1800.52 [1552.66-2026.21]	1800.52	33.22 [28.61-40.3]	33.22	735.27 [634.95-879.97]	735.27	-3.48	-3.48 [-3.87 to -3.1]	-27.4038	3	High-income Asia Pacific
110	High-income North America	32522.81 [30969.3-34315.68]	32522.8	1140.18 [1090.86-1196.71]	1140.18	25423.69 [23378.27-27639.57]	25423.7	663.99 [617.66-711.86]	663.99	-2.04	-2.04 [-2.22 to -1.86]	-21.8281	2	High-income North America
111	Canada	2637.3 [2497.95-2801]	2637.3	953.01 [905.09-1007.28]	953.01	1503.48 [1354.03-1685.85]	1503.48	393.96 [357.96-432.94]	393.96	-3.27	-3.27 [-3.45 to -3.1]	-42.9917	3	High-income North America
112	United States of America	29881.36 [28459.91-31523.8]	29881.4	1160.57 [1110.83-1218.4]	1160.57	23918.27 [21985.44-25994.9]	23918.3	693.63 [644.09-742.72]	693.63	-1.95	-1.95 [-2.13 to -1.77]	-19.9559	3	High-income North America
113	North Africa and Middle East	83280.05 [68073.75-94352.54]	83280.1	2336.72 [1919.06-2597.23]	2336.72	79889.53 [67371.19-92464.84]	79889.5	1306.58 [1096.23-1509.14]	1306.58	-1.98	-1.98 [-2 to -1.95]	-4.07123	2	North Africa and Middle East
114	Algeria	8638.72 [6522.11-10499.79]	8638.72	3336.19 [2477.97-4046.61]	3336.19	6016.07 [4719.87-7176.78]	6016.07	1422.84 [1114.13-1695.06]	1422.84	-3.08	-3.08 [-3.21 to -2.96]	-30.3592	3	North Africa and Middle East
115	Bahrain	70.21 [61.79-80.31]	70.21	1435.55 [1265.31-1645.02]	1435.55	106.2 [87.04-131.01]	106.2	744.49 [612.56-903.41]	744.49	-2.73	-2.73 [-3 to -2.46]	51.2605	3	North Africa and Middle East
116	Egypt	17922.11 [12553.28-21124.24]	17922.1	3005.09 [2211.48-3436.66]	3005.09	14797.02 [10602.51-19178.76]	14797	1590.25 [1122.36-2068.13]	1590.25	-1.9	-1.9 [-2.1 to -1.71]	-17.4371	3	North Africa and Middle East
117	Iran (Islamic Republic of)	19931.24 [17023.19-22909.34]	19931.2	3262.52 [2815.52-3635.35]	3262.52	11127.65 [9785.84-12671.72]	11127.6	1302.09 [1147.38-1488.34]	1302.09	-3.26	-3.26 [-3.57 to -2.95]	-44.1698	3	North Africa and Middle East
118	Iraq	2419.79 [2042.5-2879]	2419.79	1386.51 [1183.09-1638.39]	1386.51	3250.17 [2496.38-4167.96]	3250.17	790.25 [613.84-1008.34]	790.25	-2.05	-2.05 [-2.24 to -1.85]	34.3162	3	North Africa and Middle East
119	Jordan	448.12 [389.93-511.23]	448.12	1214.9 [1065.29-1384.21]	1214.9	764.46 [650.92-894.26]	764.46	666.98 [568.6-781.68]	666.98	-2.57	-2.57 [-2.8 to -2.33]	70.5927	3	North Africa and Middle East
120	Kuwait	257.81 [234.66-278.12]	257.81	1517.7 [1364.22-1641.34]	1517.7	325.56 [276.59-380.72]	325.56	767.56 [649.96-900.67]	767.56	-2.28	-2.28 [-2.57 to -1.99]	26.279	3	North Africa and Middle East
121	Lebanon	231.05 [189.53-277.99]	231.05	740.22 [611.05-889.57]	740.22	243.14 [192.9-297.06]	243.14	467.85 [372.03-571.15]	467.85	-1.48	-1.48 [-1.76 to -1.21]	5.23263	3	North Africa and Middle East
122	Libya	983.66 [734.23-1212.12]	983.66	2386.73 [1745.58-2876.31]	2386.73	1135.04 [804.53-1445.34]	1135.04	1590.76 [1143.29-2023.98]	1590.76	-1.36	-1.36 [-1.53 to -1.19]	15.3895	3	North Africa and Middle East
123	Morocco	5692.57 [4015.19-6895.24]	5692.57	2252.73 [1568.5-2708.41]	2252.73	4674.6 [3364.53-6400.71]	4674.6	1280.56 [923.78-1726.22]	1280.56	-2.26	-2.26 [-2.48 to -2.05]	-17.8824	3	North Africa and Middle East
124	Palestine	217.96 [161.95-272.41]	217.96	939.41 [733.76-1150.29]	939.41	242.54 [209.39-280.59]	242.54	506.97 [432.38-583.29]	506.97	-2.15	-2.15 [-2.38 to -1.92]	11.2773	3	North Africa and Middle East
125	Oman	957.34 [770.42-1164.48]	957.34	5317.31 [4261.11-6476.16]	5317.31	1178.7 [1042.21-1325.6]	1178.7	2533.14 [2248.58-2835.14]	2533.14	-2.42	-2.42 [-2.76 to -2.08]	23.1224	3	North Africa and Middle East
126	Qatar	121.94 [100.57-141.75]	121.94	2963.24 [2342.33-3476.24]	2963.24	425.96 [337.59-533.61]	425.96	1463.73 [1168.48-1838.18]	1463.73	-2.55	-2.55 [-2.91 to -2.19]	249.319	3	North Africa and Middle East
127	Saudi Arabia	4302.18 [3352.7-5205.18]	4302.18	3071.12 [2395.93-3744.48]	3071.12	10924.54 [8115.56-14471.37]	10924.5	2626.3 [1976.6-3354.62]	2626.3	-0.12	-0.12 [-0.33 to 0.09]	153.93	3	North Africa and Middle East
128	Syrian Arab Republic	1322.27 [1089.88-1608.25]	1322.27	1062.06 [883.41-1261.81]	1062.06	984.5 [778.15-1247.37]	984.5	677.78 [539.42-859.28]	677.78	-1.7	-1.7 [-1.99 to -1.41]	-25.5447	3	North Africa and Middle East
129	Tunisia	1463.34 [1285.18-1659.43]	1463.34	1696.7 [1499.75-1916.65]	1696.7	1243.4 [940.63-1600.61]	1243.4	1034.83 [778.95-1325.56]	1034.83	-1.76	-1.76 [-1.83 to -1.68]	-15.03	3	North Africa and Middle East
130	Turkey	5695.72 [4801.3-6663.9]	5695.72	936.24 [796.78-1086.44]	936.24	4283.25 [3441.08-5076.75]	4283.25	508.91 [412.56-600.35]	508.91	-2.12	-2.12 [-2.64 to -1.6]	-24.7988	3	North Africa and Middle East
131	United Arab Emirates	460.75 [348.45-578.51]	460.75	2830.11 [2118.86-3582.42]	2830.11	1997.06 [1231.09-2897.3]	1997.06	1837.62 [1174.08-2570.69]	1837.62	-1.46	-1.46 [-1.68 to -1.24]	333.437	3	North Africa and Middle East
132	Yemen	5223.38 [3132.1-7668.23]	5223.38	3510.37 [2233.19-4846.39]	3510.37	6917.16 [4768.71-9119.56]	6917.16	2325.1 [1589.14-3038.28]	2325.1	-1.49	-1.49 [-1.58 to -1.4]	32.4269	3	North Africa and Middle East
133	Oceania	929.9 [759.29-1154.06]	929.9	1473.91 [1215.76-1792.4]	1473.91	1685.71 [1335.17-2227.61]	1685.71	1288.29 [1025.87-1668.58]	1288.29	-0.41	-0.41 [-0.46 to -0.36]	81.2786	2	Oceania
134	Fiji	59.27 [49.58-70.57]	59.27	790.4 [662.8-940.48]	790.4	54 [42.97-67.17]	54	590.22 [470.5-734.32]	590.22	-1.18	-1.18 [-1.32 to -1.04]	-8.89151	3	Oceania
135	Kiribati	8.49 [6.94-10.45]	8.49	1142.33 [937.59-1399.85]	1142.33	11.95 [9.28-14.82]	11.95	1020.85 [786.32-1260.17]	1020.85	-0.19	-0.19 [-0.36 to -0.02]	40.7538	3	Oceania
136	Marshall Islands	5.37 [4.39-7.36]	5.37	1417.19 [1186.92-1900.67]	1417.19	5.97 [4.42-7.83]	5.97	1087.38 [819.34-1405.02]	1087.38	-0.74	-0.74 [-0.85 to -0.63]	11.1732	3	Oceania
137	Micronesia (Federated States of)	14.65 [11.5-18.46]	14.65	1589.66 [1278.13-2019.23]	1589.66	12.15 [7.71-16.45]	12.15	1211.96 [770.04-1612.84]	1211.96	-1.03	-1.03 [-1.12 to -0.94]	-17.0648	3	Oceania
138	Papua New Guinea	670.85 [520.62-875.44]	670.85	1665.43 [1307.73-2115.98]	1665.43	1347.03 [1037.61-1822.66]	1347.03	1394.08 [1093.43-1855.64]	1394.08	-0.53	-0.53 [-0.6 to -0.46]	100.795	3	Oceania
139	Samoa	16.82 [12.99-22.6]	16.82	1091.65 [846.89-1450.01]	1091.65	18.63 [13.18-24.72]	18.63	930.88 [664.37-1236.32]	930.88	-0.55	-0.55 [-0.58 to -0.52]	10.761	3	Oceania
140	Solomon Islands	47.75 [36.68-60.54]	47.75	1701.83 [1293.4-2166.12]	1701.83	87.86 [65.96-109.01]	87.86	1454.31 [1085.69-1802.33]	1454.31	-0.42	-0.42 [-0.48 to -0.35]	84	3	Oceania
141	Tonga	5.41 [4.64-6.36]	5.41	615.53 [529.42-717.24]	615.53	5.54 [4.17-7.14]	5.54	568.22 [429.05-730.63]	568.22	-0.24	-0.24 [-0.4 to -0.09]	2.40296	3	Oceania
142	Vanuatu	17.93 [12.76-23.22]	17.93	1315.31 [932.42-1702.86]	1315.31	39.16 [27.76-52.01]	39.16	1383.44 [984.34-1833.84]	1383.44	-0.13	-0.13 [-0.27 to 0]	118.405	3	Oceania
143	South Asia	109861.14 [97282.68-122275.73]	109861	1129.31 [990.19-1267.57]	1129.31	182324.75 [150456.67-211791.51]	182325	1043.94 [863.88-1219.94]	1043.94	-0.25	-0.25 [-0.52 to 0.02]	65.9593	2	South Asia
144	Afghanistan	2668.9 [1965.25-3370.99]	2668.9	2240.86 [1685.71-2772.66]	2240.86	5202.54 [3970.9-7191.76]	5202.54	1432.69 [1087.96-1969.29]	1432.69	-1.67	-1.67 [-1.91 to -1.44]	94.932	3	South Asia
145	Bangladesh	6754.07 [5345.74-8579.16]	6754.07	739.44 [600.98-909.65]	739.44	8753.08 [6975.7-10544.22]	8753.08	559.23 [443.48-676.77]	559.23	-1.02	-1.02 [-1.26 to -0.79]	29.5971	3	South Asia
146	Bhutan	59.48 [37.06-77.92]	59.48	1082.33 [751.79-1359.68]	1082.33	55.25 [42.87-69.29]	55.25	740.75 [587.27-921.57]	740.75	-1.55	-1.55 [-1.64 to -1.46]	-7.11163	3	South Asia
147	India	95337.12 [82941.29-106925.52]	95337.1	1239.13 [1077.79-1396.57]	1239.13	155931.33 [125855.61-182493.33]	155931	1131.91 [919.16-1329.56]	1131.91	-0.29	-0.29 [-0.59 to 0.01]	63.5578	3	South Asia
148	Nepal	1433.56 [1099.73-1754.74]	1433.56	869.55 [670.18-1057.6]	869.55	1716.59 [1325.06-2099.2]	1716.59	610.24 [481.54-738.64]	610.24	-1.35	-1.35 [-1.67 to -1.03]	19.7432	3	South Asia
149	Pakistan	6276.93 [5193.73-7963.86]	6276.93	657.63 [542.64-812.99]	657.63	15868.51 [13216.72-19230.94]	15868.5	818.37 [678.66-974.18]	818.37	0.68	0.68 [0.53 to 0.83]	152.807	3	South Asia
150	Southeast Asia	75747.96 [65807.14-84504.62]	75748	1610.09 [1417.2-1782.49]	1610.09	64509.58 [56424.98-73794.92]	64509.6	928.71 [812.9-1061.73]	928.71	-2.15	-2.15 [-2.27 to -2.03]	-14.8365	2	Southeast Asia
151	Cambodia	1666.95 [1242.22-2043.48]	1666.95	1615.29 [1279.76-1955.63]	1615.29	1671.22 [1344.12-2049.72]	1671.22	1008.1 [817.28-1233.68]	1008.1	-1.74	-1.74 [-1.8 to -1.67]	0.256156	3	Southeast Asia
152	Indonesia	33641.62 [26685.43-39082.5]	33641.6	1757.65 [1424.8-2015.68]	1757.65	22532.12 [19041.67-27919.67]	22532.1	856.75 [728.93-1054.31]	856.75	-2.78	-2.78 [-2.95 to -2.62]	-33.0231	3	Southeast Asia
153	Lao People's Democratic Republic	786.59 [502.67-1010.42]	786.59	1876.25 [1312.04-2357.6]	1876.25	686.64 [514.6-862.45]	686.64	964.11 [733.49-1205.08]	964.11	-2.35	-2.35 [-2.44 to -2.25]	-12.7067	3	Southeast Asia
154	Malaysia	2609.62 [2372.15-2856.06]	2609.62	1588.3 [1438.21-1733.27]	1588.3	4132.01 [3366.31-4989.28]	4132.01	1259.28 [1031.79-1519.42]	1259.28	-1.07	-1.07 [-1.23 to -0.91]	58.3376	3	Southeast Asia
155	Maldives	14.91 [10.37-18.54]	14.91	735.81 [537.62-889.86]	735.81	15.1 [12.52-17.98]	15.1	288.28 [240.64-341.44]	288.28	-3.39	-3.39 [-3.71 to -3.07]	1.27431	3	Southeast Asia
156	Myanmar	7755.55 [5343.66-10059.1]	7755.55	1870.09 [1278.53-2396.88]	1870.09	3562.35 [2747.39-4472.22]	3562.35	634.75 [493.16-794.46]	634.75	-3.98	-3.98 [-4.2 to -3.77]	-54.0671	3	Southeast Asia
157	Philippines	5588.47 [4787.83-6308.34]	5588.47	885.08 [765.76-987.13]	885.08	6785.99 [5621.48-8050.67]	6785.99	615.93 [511.17-730.25]	615.93	-1.05	-1.05 [-1.19 to -0.91]	21.4284	3	Southeast Asia
158	Sri Lanka	1437.08 [1238.76-2118.16]	1437.08	871.65 [762.07-1226.96]	871.65	1568.09 [1218.93-1976.22]	1568.09	681.73 [530.55-861.21]	681.73	-1.06	-1.06 [-1.43 to -0.69]	9.1164	3	Southeast Asia
159	Thailand	13456.76 [11911.46-15300.72]	13456.8	2234.48 [1980.82-2522.64]	2234.48	10516.86 [8183.44-13394.51]	10516.9	1452.84 [1143.26-1828.04]	1452.84	-2.59	-2.59 [-3.07 to -2.12]	-21.847	3	Southeast Asia
160	Timor-Leste	79.47 [48.64-104.12]	79.47	983.59 [670.39-1256.94]	983.59	97.59 [58.5-121.79]	97.59	770.8 [470.43-964.26]	770.8	-1.11	-1.11 [-1.5 to -0.71]	22.8011	3	Southeast Asia
161	Viet Nam	8514.58 [6633.03-11245.62]	8514.58	1366.49 [1082.08-1771.69]	1366.49	12752.03 [10006.04-15512.27]	12752	1244.52 [984.13-1504.61]	1244.52	0.39	0.39 [0.07 to 0.72]	49.767	3	Southeast Asia
162	Southern Latin America	3997.18 [3812.6-4206.72]	3997.18	812.95 [775.2-856.68]	812.95	5014.58 [4678.14-5364.26]	5014.58	719.16 [671.78-767.72]	719.16	-0.48	-0.48 [-0.62 to -0.33]	25.4529	2	Southern Latin America
163	Argentina	2539.14 [2407.7-2689.43]	2539.14	776.49 [736.76-822.66]	776.49	3536.61 [3292.7-3790.64]	3536.61	756.38 [706.09-809.06]	756.38	-0.13	-0.13 [-0.3 to 0.04]	39.2838	3	Southern Latin America
164	Chile	1179.05 [1120.88-1245.33]	1179.05	895.12 [850.25-946.53]	895.12	1196.86 [1113.07-1295.49]	1196.86	611.52 [568.37-659.06]	611.52	-1.46	-1.46 [-1.58 to -1.33]	1.51054	3	Southern Latin America
165	Uruguay	278.83 [262.91-296.4]	278.83	883.59 [834.46-937.43]	883.59	280.85 [249.22-306.72]	280.85	774.02 [686.21-842.74]	774.02	-0.36	-0.36 [-0.59 to -0.12]	0.724456	3	Southern Latin America
166	Southern Sub-Saharan Africa	13189.66 [10969.98-14323.93]	13189.7	2674.85 [2219.32-2906.18]	2674.85	13313.67 [11190.95-15106.98]	13313.7	1658.74 [1414.26-1865.44]	1658.74	-1.9	-1.9 [-2.29 to -1.51]	0.940206	2	Southern Sub-Saharan Africa
167	Botswana	169.8 [128.45-220.03]	169.8	1382.79 [1064.72-1823.84]	1382.79	345.27 [243.9-463.67]	345.27	1474.2 [1060.49-1958.85]	1474.2	-0.08	-0.08 [-0.48 to 0.32]	103.339	3	Southern Sub-Saharan Africa
168	Lesotho	262.98 [207.51-319.06]	262.98	1610.04 [1280.67-1968.92]	1610.04	505.6 [357.35-651.69]	505.6	2459.03 [1773.72-3143.21]	2459.03	2.37	2.37 [1.94 to 2.79]	92.258	3	Southern Sub-Saharan Africa
169	Namibia	190.57 [134.22-236.04]	190.57	1569.83 [1164.05-1920.65]	1569.83	321.56 [219.77-430.65]	321.56	1437.85 [1011-1897.83]	1437.85	-0.45	-0.45 [-0.91 to 0.02]	68.7359	3	Southern Sub-Saharan Africa
170	South Africa	11379.64 [9378.41-12361.01]	11379.6	3148.75 [2594.58-3417.37]	3148.75	10514.93 [8284.48-12104.73]	10514.9	1770.87 [1419.5-2021.29]	1770.87	-2.32	-2.32 [-2.77 to -1.86]	-7.59875	3	Southern Sub-Saharan Africa
171	Eswatini	120 [98.05-142.47]	120	1717.81 [1409.07-2019.7]	1717.81	227.48 [154.3-309.78]	227.48	2086.25 [1425.4-2821.19]	2086.25	1.1	1.1 [0.48 to 1.72]	89.5667	3	Southern Sub-Saharan Africa
172	Zimbabwe	1066.67 [881.9-1253.15]	1066.67	1357.88 [1141.96-1563.17]	1357.88	1398.83 [1056.88-2207.63]	1398.83	1094.29 [841.31-1664.18]	1094.29	-0.92	-0.92 [-1.13 to -0.71]	31.1399	3	Southern Sub-Saharan Africa
173	Tropical Latin America	26201.65 [25171.8-27343.38]	26201.7	1737.19 [1669.2-1811.97]	1737.19	25168.11 [23753.68-26462.55]	25168.1	1064.89 [1004.12-1120.26]	1064.89	-1.36	-1.36 [-1.53 to -1.19]	-3.94456	2	Tropical Latin America
174	Brazil	25876.18 [24852.78-27022.17]	25876.2	1760.49 [1690.8-1837.97]	1760.49	24313.96 [22977.11-25537.12]	24314	1061.03 [1001.97-1113.8]	1061.03	-1.42	-1.42 [-1.59 to -1.25]	-6.03729	3	Tropical Latin America
175	Paraguay	325.47 [291.95-368.37]	325.47	856.89 [767.39-971.87]	856.89	854.16 [623.41-1085.76]	854.16	1193.19 [878.36-1513.97]	1193.19	1.37	1.37 [1.12 to 1.63]	162.439	3	Tropical Latin America
176	Western Europe	37593.78 [35935.68-39545.26]	37593.8	958.21 [921.19-1002.05]	958.21	14339.7 [13059.96-15807.33]	14339.7	314.57 [291.18-341.19]	314.57	-4.48	-4.48 [-4.75 to -4.22]	-61.8562	2	Western Europe
177	Andorra	5.06 [4.06-6.44]	5.06	875.96 [703.73-1100.47]	875.96	4.69 [3.68-5.85]	4.69	535.2 [418.9-670.37]	535.2	-1.75	-1.75 [-1.82 to -1.68]	-7.31225	3	Western Europe
178	Austria	802.92 [761.62-848.87]	802.92	1001.64 [953.95-1054.69]	1001.64	278.7 [250.45-309.55]	278.7	294.96 [269.12-322.1]	294.96	-4.85	-4.85 [-5.06 to -4.64]	-65.2892	3	Western Europe
179	Belgium	1178.48 [1124.47-1240.84]	1178.48	1177.38 [1129.07-1230.97]	1177.38	475.96 [435.9-518.95]	475.96	405.75 [375.36-436.47]	405.75	-4.25	-4.25 [-4.5 to -4.01]	-59.6124	3	Western Europe
180	Cyprus	91.47 [77.38-98.48]	91.47	1159.11 [980.77-1247.07]	1159.11	68.52 [60.07-78.52]	68.52	508.42 [446.37-582.32]	508.42	-3.83	-3.83 [-4.35 to -3.31]	-25.0902	3	Western Europe
181	Denmark	409.52 [385.49-434.84]	409.52	781.12 [740.86-824.24]	781.12	163.83 [147.41-182.86]	163.83	266.49 [242.69-292.33]	266.49	-4.46	-4.46 [-4.82 to -4.1]	-59.9946	3	Western Europe
182	Finland	408.84 [382.4-439.07]	408.84	819.04 [771.7-872.99]	819.04	160.54 [140.93-183.03]	160.54	271.87 [243.38-304.78]	271.87	-3.74	-3.74 [-3.97 to -3.52]	-60.7328	3	Western Europe
183	France	6793.52 [6485.12-7147.46]	6793.52	1155.25 [1105.62-1209.5]	1155.25	2487.87 [2247.27-2756.86]	2487.87	378.96 [345.92-413.66]	378.96	-4.45	-4.45 [-4.72 to -4.19]	-63.3788	3	Western Europe
184	Germany	7130.83 [6757.11-7555.4]	7130.83	898.92 [858.64-941.79]	898.92	2540.33 [2291.62-2833.76]	2540.33	287.41 [263.15-315.6]	287.41	-4.77	-4.77 [-5.09 to -4.46]	-64.3754	3	Western Europe
185	Greece	1268.14 [1207.37-1334.59]	1268.14	1189.42 [1135.75-1247.82]	1189.42	647.44 [594.36-704.71]	647.44	631.26 [589.62-674.99]	631.26	-2.72	-2.72 [-2.93 to -2.5]	-48.9457	3	Western Europe
186	Iceland	18.11 [16.69-19.55]	18.11	690.53 [637.45-744.94]	690.53	7.51 [6.51-8.58]	7.51	207.32 [179.66-235.94]	207.32	-4.49	-4.49 [-4.73 to -4.25]	-58.5312	3	Western Europe
187	Ireland	289.68 [274.87-306.48]	289.68	796.07 [755.5-841.08]	796.07	108.5 [94.66-122.11]	108.5	216.3 [189.47-243.03]	216.3	-5.29	-5.29 [-5.71 to -4.86]	-62.5449	3	Western Europe
188	Israel	308.31 [289.89-330.32]	308.31	622.74 [585.25-667.89]	622.74	308.87 [282.57-337.48]	308.87	329.1 [301.55-357.7]	329.1	-3.02	-3.02 [-3.46 to -2.58]	0.181635	3	Western Europe
189	Italy	5760.95 [5508.78-6052.13]	5760.95	961 [923.22-1002.48]	961	2535.94 [2282.27-2812.49]	2535.94	391.57 [361.46-423.93]	391.57	-3.84	-3.84 [-4.11 to -3.58]	-55.9805	3	Western Europe
190	Luxembourg	46.8 [44.19-49.68]	46.8	1233.66 [1168.29-1306.97]	1233.66	23.28 [20.39-26.28]	23.28	364.93 [319.94-412.83]	364.93	-4.8	-4.8 [-5.21 to -4.38]	-50.2564	3	Western Europe
191	Malta	16.22 [14.84-17.66]	16.22	441.69 [404.57-479.8]	441.69	10.34 [8.68-11.89]	10.34	232.96 [196.25-265.89]	232.96	-2.54	-2.54 [-2.69 to -2.38]	-36.2515	3	Western Europe
192	Netherlands	986.44 [925.52-1054.15]	986.44	642.06 [606.38-683.51]	642.06	441.31 [392.53-496.02]	441.31	234.33 [211.4-260.3]	234.33	-3.8	-3.8 [-4.01 to -3.58]	-55.2624	3	Western Europe
193	Norway	280.72 [265.13-299.65]	280.72	650.55 [615.73-688.77]	650.55	123.4 [110.63-137.86]	123.4	215.47 [195.72-237.26]	215.47	-3.83	-3.83 [-4.06 to -3.6]	-56.0416	3	Western Europe
194	Portugal	1867 [1797.93-1942.96]	1867	1817.77 [1749.46-1889.63]	1817.77	420.5 [379.97-456.59]	420.5	371.07 [334.61-402.02]	371.07	-6.52	-6.52 [-6.91 to -6.14]	-77.4772	3	Western Europe
195	Spain	5349.53 [5103.37-5623.59]	5349.53	1331.59 [1273.92-1394.01]	1331.59	1445.87 [1287.24-1617.83]	1445.87	293.03 [265.62-321.91]	293.03	-6.03	-6.03 [-6.57 to -5.48]	-72.972	3	Western Europe
196	Sweden	530.42 [493.04-570.94]	530.42	614.67 [577.98-653.71]	614.67	230.95 [205.05-260.93]	230.95	213.17 [192.58-236.8]	213.17	-3.68	-3.68 [-3.85 to -3.52]	-56.459	3	Western Europe
197	Switzerland	590.33 [549.49-638.29]	590.33	844.34 [790.11-905.48]	844.34	219.01 [190.47-251.62]	219.01	227.46 [201.16-256.97]	227.46	-4.89	-4.89 [-5.08 to -4.69]	-62.9004	3	Western Europe
198	United Kingdom	3425.4 [3236.57-3637.59]	3425.4	600.13 [572.2-631.96]	600.13	1620.84 [1468.32-1791.99]	1620.84	233.21 [215.28-253.33]	233.21	-3.55	-3.55 [-3.78 to -3.32]	-52.6817	3	Western Europe
199	Western Sub-Saharan Africa	22616.45 [18889-26903.33]	22616.5	1202.26 [1026.31-1388.47]	1202.26	39999.37 [32526.35-48363.36]	39999.4	1007.76 [839.47-1192.36]	1007.76	-0.51	-0.51 [-0.55 to -0.46]	76.8596	2	Western Sub-Saharan Africa
200	Benin	715.31 [553.01-922.07]	715.31	1489.16 [1203.58-1809.99]	1489.16	1314.66 [954.92-1801.74]	1314.66	1192.18 [902.04-1557.92]	1192.18	-0.79	-0.79 [-0.88 to -0.71]	83.7888	3	Western Sub-Saharan Africa
201	Burkina Faso	1624.71 [1173.04-2106.78]	1624.71	1753.23 [1292.32-2155.37]	1753.23	3451.76 [2462.7-4635.81]	3451.76	1671.63 [1226.4-2131.75]	1671.63	0.09	0.09 [-0.18 to 0.36]	112.454	3	Western Sub-Saharan Africa
202	Cameroon	1541.68 [1262.54-1907.24]	1541.68	1709.29 [1432.03-2033.49]	1709.29	4053.14 [2996.49-5181.72]	4053.14	1634.79 [1253.21-2055.99]	1634.79	-0.15	-0.15 [-0.35 to 0.06]	162.904	3	Western Sub-Saharan Africa
203	Cabo Verde	16.91 [13.77-19.75]	16.91	549.28 [452.74-635.28]	549.28	29.07 [23.72-35.28]	29.07	548.93 [450.42-660.36]	548.93	-0.24	-0.24 [-0.45 to -0.02]	71.9101	3	Western Sub-Saharan Africa
204	Chad	745.57 [562.24-942.4]	745.57	1230.08 [1000.79-1469.96]	1230.08	1774.82 [1388.67-2208.25]	1774.82	1244.86 [992.37-1500.9]	1244.86	0.13	0.13 [-0.06 to 0.32]	138.049	3	Western Sub-Saharan Africa
205	C么te d'Ivoire	1306.42 [1031.04-1633.91]	1306.42	1257.26 [1034.88-1509.65]	1257.26	2232.05 [1615.77-2912.07]	2232.05	1032.84 [796.57-1306.22]	1032.84	-0.75	-0.75 [-0.95 to -0.56]	70.8524	3	Western Sub-Saharan Africa
206	Gambia	80.05 [57.29-107.55]	80.05	964.01 [739.58-1238.35]	964.01	154.74 [118.78-198.35]	154.74	895.39 [707.16-1103.39]	895.39	-0.34	-0.34 [-0.53 to -0.16]	93.3042	3	Western Sub-Saharan Africa
207	Ghana	1877.68 [1417.02-2301.85]	1877.68	1383.04 [1087.43-1664.53]	1383.04	3948.04 [2790.05-4973.71]	3948.04	1352.18 [1008.1-1662.56]	1352.18	0.26	0.26 [0.14 to 0.38]	110.262	3	Western Sub-Saharan Africa
208	Guinea	971.12 [737.17-1233.49]	971.12	1443.95 [1179.36-1729.7]	1443.95	1504.97 [1139.61-1921.44]	1504.97	1326.95 [1046.06-1625.53]	1326.95	-0.03	-0.03 [-0.12 to 0.05]	54.9726	3	Western Sub-Saharan Africa
209	Guinea-Bissau	276.53 [189.71-369.81]	276.53	2661.63 [1953.76-3397.64]	2661.63	310.13 [222.87-400.62]	310.13	1773.92 [1336.29-2235.29]	1773.92	-1.18	-1.18 [-1.34 to -1.03]	12.1506	3	Western Sub-Saharan Africa
210	Liberia	266.07 [206.47-339.27]	266.07	1273.09 [1032.08-1549.12]	1273.09	328.33 [236.99-465.19]	328.33	816.37 [612.41-1076.01]	816.37	-1.5	-1.5 [-1.75 to -1.26]	23.3999	3	Western Sub-Saharan Africa
211	Mali	1215.23 [932.51-1571.35]	1215.23	1319.27 [1089.16-1589.82]	1319.27	1972.19 [1445.46-2686.92]	1972.19	971.7 [751.8-1248.97]	971.7	-1.12	-1.12 [-1.24 to -1]	62.2894	3	Western Sub-Saharan Africa
212	Mauritania	556.91 [422.6-671.31]	556.91	2823.34 [2206.25-3319.68]	2823.34	543.3 [372.79-748.66]	543.3	1490.21 [1073.5-1978.59]	1490.21	-2.04	-2.04 [-2.14 to -1.94]	-2.44384	3	Western Sub-Saharan Africa
213	Niger	1156.39 [827.97-1555.39]	1156.39	1351.16 [1049.98-1650.85]	1351.16	1970.69 [1388.49-2688]	1970.69	974.14 [751.47-1252.19]	974.14	-1.23	-1.23 [-1.38 to -1.09]	70.4174	3	Western Sub-Saharan Africa
214	Nigeria	8213.3 [6489.25-10394.02]	8213.3	920.43 [747.77-1122.05]	920.43	13243.15 [10356.13-16828.36]	13243.1	716.36 [571.31-880.98]	716.36	-0.77	-0.77 [-0.84 to -0.71]	61.2403	3	Western Sub-Saharan Africa
215	Sao Tome and Principe	10.3 [7.88-12.84]	10.3	880.7 [692.44-1067.19]	880.7	13.69 [10.76-17.35]	13.69	794.96 [635.88-987.88]	794.96	-0.38	-0.38 [-0.51 to -0.25]	32.9126	3	Western Sub-Saharan Africa
216	Senegal	836.85 [647.35-1047.23]	836.85	1170.75 [935.3-1391.28]	1170.75	1150.17 [835.35-1525.01]	1150.17	919.3 [701.29-1159.11]	919.3	-0.71	-0.71 [-0.89 to -0.53]	37.4404	3	Western Sub-Saharan Africa
217	Sierra Leone	591.79 [423.83-807.33]	591.79	1530.76 [1153.91-1961.23]	1530.76	1001.71 [716.41-1386.68]	1001.71	1316.84 [983.33-1729.28]	1316.84	-0.27	-0.27 [-0.4 to -0.14]	69.2678	3	Western Sub-Saharan Africa
218	Togo	612.86 [452-787.94]	612.86	1650.23 [1292.84-2004.57]	1650.23	1002.19 [705.63-1278.68]	1002.19	1349.28 [986.88-1685.48]	1349.28	-0.7	-0.7 [-0.8 to -0.6]	63.5267	3	Western Sub-Saharan Africa
219	American Samoa	3.41 [2.84-4]	3.41	746.83 [629.81-869.91]	746.83	2.87 [2.29-3.74]	2.87	526.15 [417.64-686.13]	526.15	-1.42	-1.42 [-1.51 to -1.33]	-15.8358	3	Western Sub-Saharan Africa
220	Bermuda	7.19 [6.58-7.83]	7.19	1105.8 [1011.12-1205.65]	1105.8	3.72 [3.14-4.35]	3.72	511.02 [433.28-598.11]	511.02	-2.81	-2.81 [-3.13 to -2.5]	-48.2615	3	Western Sub-Saharan Africa
221	Cook Islands	3.66 [2.99-4.56]	3.66	1982.03 [1619.02-2459.6]	1982.03	1.81 [1.35-2.3]	1.81	985.65 [717.14-1271.22]	985.65	-2.42	-2.42 [-2.53 to -2.31]	-50.5464	3	Western Sub-Saharan Africa
222	Greenland	3.41 [2.73-4.19]	3.41	585.31 [481.09-708.8]	585.31	1.54 [1.22-2.07]	1.54	257.43 [202.1-359.24]	257.43	-3.45	-3.45 [-3.69 to -3.2]	-54.8387	3	Western Sub-Saharan Africa
223	Guam	12.57 [10.65-14.58]	12.57	902.98 [770.93-1042.27]	902.98	10.51 [8.81-13.01]	10.51	615.2 [514.27-764.12]	615.2	-1.63	-1.63 [-1.76 to -1.49]	-16.3882	3	Western Sub-Saharan Africa
224	Monaco	1.92 [1.54-2.26]	1.92	646.59 [513.8-761.62]	646.59	1.42 [1.15-1.74]	1.42	388.55 [315.92-485.41]	388.55	-1.74	-1.74 [-1.98 to -1.49]	-26.0417	3	Western Sub-Saharan Africa
225	Nauru	1.97 [1.54-2.52]	1.97	1998.71 [1556.41-2532.67]	1998.71	1.94 [1.52-2.47]	1.94	1823.75 [1439.08-2312.02]	1823.75	-0.33	-0.33 [-0.73 to 0.07]	-1.52284	3	Western Sub-Saharan Africa
226	Niue	0.26 [0.19-0.35]	0.26	1198.64 [869.27-1602.67]	1198.64	0.14 [0.1-0.2]	0.14	872.57 [594.41-1248.39]	872.57	-1.4	-1.4 [-1.55 to -1.25]	-46.1538	3	Western Sub-Saharan Africa
227	Northern Mariana Islands	6.36 [4.49-8.02]	6.36	1312.77 [976.95-1629.76]	1312.77	3.13 [2.5-4.3]	3.13	693.52 [546.4-952.45]	693.52	-2.45	-2.45 [-2.6 to -2.3]	-50.7862	3	Western Sub-Saharan Africa
228	Palau	1.81 [1.33-2.33]	1.81	1142.67 [860.21-1457.11]	1142.67	1.83 [1.38-2.29]	1.83	965.84 [726.68-1205.99]	965.84	-0.4	-0.4 [-0.52 to -0.28]	1.10497	3	Western Sub-Saharan Africa
229	Puerto Rico	428.92 [404.44-455.05]	428.92	1173.61 [1106.1-1246.46]	1173.61	224.07 [183.56-270.47]	224.07	593.23 [487.19-718.96]	593.23	-2.91	-2.91 [-3.09 to -2.73]	-47.7595	3	Western Sub-Saharan Africa
230	Saint Kitts and Nevis	4.47 [4.04-4.89]	4.47	1169 [1055.26-1284.41]	1169	3.43 [2.38-4.41]	3.43	523.47 [363.51-678.49]	523.47	-2.31	-2.31 [-2.72 to -1.9]	-23.2662	3	Western Sub-Saharan Africa
231	San Marino	1.98 [1.63-2.31]	1.98	813.83 [667.6-948.03]	813.83	1.59 [1.17-2.17]	1.59	461.4 [338.94-645.56]	461.4	-2.33	-2.33 [-2.55 to -2.11]	-19.697	3	Western Sub-Saharan Africa
232	Tokelau	0.16 [0.12-0.22]	0.16	1069.99 [781.99-1436.85]	1069.99	0.1 [0.07-0.14]	0.1	771.03 [533.18-1039.13]	771.03	-1.14	-1.14 [-1.22 to -1.06]	-37.5	3	Western Sub-Saharan Africa
233	Tuvalu	1.71 [1.37-2.11]	1.71	1810.64 [1461.13-2211.3]	1810.64	1.48 [1.1-1.95]	1.48	1244.06 [923.97-1630.32]	1244.06	-1.1	-1.1 [-1.18 to -1.02]	-13.4503	3	Western Sub-Saharan Africa
234	United States Virgin Islands	11.92 [10.16-13.84]	11.92	1126.84 [964.42-1306.62]	1126.84	7.22 [5.84-8.93]	7.22	610.15 [488.04-779.78]	610.15	-2.96	-2.96 [-3.42 to -2.5]	-39.4295	3	Western Sub-Saharan Africa
235	South Sudan	642.42 [498.97-817.31]	642.42	1219.52 [985.68-1491.23]	1219.52	701.75 [548.44-909.23]	701.75	912.31 [723.64-1143.47]	912.31	-1.09	-1.09 [-1.23 to -0.95]	9.23539	3	Western Sub-Saharan Africa
236	Sudan	4195 [2895.28-6107.26]	4195	2043.01 [1556.39-2675.7]	2043.01	3968.8 [2864.82-5374.49]	3968.8	1121.69 [845.26-1470.33]	1121.69	-2.07	-2.07 [-2.13 to -2.01]	-5.39213	3	Western Sub-Saharan Africa

## Sheet: YLDs
	type	YLDs 1990	val1990	AS-YLDs1990	AS-YLDs1990	YLDs 2019	val2019	AS-YLDs2019	AS-YLDs2019	EAPC_AS-YLDs	EAPC	values	code	Region
1	Overall	96969.46 [70949.27-127846.27]	96969.5	209.99 [153.89-276.43]	209.99	168883.12 [123165.16-225447.89]	168883	205.29 [149.85-273.65]	205.29	-0.02 [-0.14 to 0.1]	-0.02	74.1611		Overall
2	Gender
3	Female	37273.04 [27416.71-48892.38]	37273	159.88 [117.63-209.98]	159.88	61578.06 [45194.59-81818.11]	61578.1	146.4 [107.53-194.72]	146.4	-0.35 [-0.44 to -0.25]	-0.35	65.208		Female
4	Male	59696.42 [43540.52-78934.77]	59696.4	261.32 [190.74-345.41]	261.32	107305.07 [77844.4-143010.38]	107305	266.09 [193.29-354.93]	266.09	0.18 [0.04 to 0.32]	0.18	79.7513		Male
5	SDI region
6	High SDI	13543.26 [9674.26-18153.51]	13543.3	144.51 [103.27-193.69]	144.51	14581.99 [10448.87-19518.18]	14582	105.8 [75.71-142.09]	105.8	-1.38 [-1.48 to -1.29]	-1.38	7.66972	1	High SDI
7	High-middle SDI	28062.67 [20376.95-37416.21]	28062.7	246.24 [178.67-328.55]	246.24	35790.54 [25751.05-48102.03]	35790.5	193.07 [138.77-259.12]	193.07	-0.7 [-0.83 to -0.58]	-0.7	27.5379	1	High-middle SDI
8	Middle SDI	23560.76 [17392.26-30919.23]	23560.8	172.31 [127.27-226.44]	172.31	49632.78 [36128.75-66374.95]	49632.8	189.41 [137.8-253.44]	189.41	0.46 [0.33 to 0.58]	0.46	110.659	1	Middle SDI
9	Low-middle SDI	22660.13 [16653.87-29768.51]	22660.1	279.65 [206.39-366.76]	279.65	48374.25 [35497.83-63732.84]	48374.2	305.73 [224.29-404.21]	305.73	0.35 [0.06 to 0.64]	0.35	113.477	1	Low-middle SDI
10	Low SDI	9102.46 [6709.25-11850.53]	9102.46	274.35 [203.32-357.07]	274.35	20444.76 [15108.73-26862.9]	20444.8	283.92 [209.43-372.62]	283.92	0.2 [0.06 to 0.35]	0.2	124.607	1	Low SDI
11	GBD region
12	Andean Latin America	307.39 [225.09-402.29]	307.39	108.49 [79.69-141.89]	108.49	509.68 [368.39-679.91]	509.68	83.9 [60.65-111.82]	83.9	-0.83 [-0.89 to -0.77]	-0.83	65.8089	2	Andean Latin America
13	Bolivia (Plurinational State of)	54.29 [39.99-71.34]	54.29	116.39 [86.03-152.64]	116.39	81.28 [59.04-107.64]	81.28	78.39 [57.14-103.92]	78.39	-1.57 [-1.65 to -1.5]	-1.57	49.7145	3	Andean Latin America
14	Ecuador	92.32 [67.47-121.36]	92.32	124.52 [91.55-164.15]	124.52	176.17 [126.73-235.08]	176.17	106.2 [76.45-141.72]	106.2	-0.29 [-0.42 to -0.15]	-0.29	90.8254	3	Andean Latin America
15	Peru	160.78 [116.93-211.13]	160.78	99.01 [72.26-129.7]	99.01	252.23 [181.84-336.84]	252.23	74.68 [53.8-99.83]	74.68	-0.96 [-1.02 to -0.9]	-0.96	56.879	3	Andean Latin America
16	Australasia	264.19 [187.19-356.77]	264.19	119.32 [84.56-161.27]	119.32	320.16 [227.95-429.6]	320.16	85.51 [61.06-115.06]	85.51	-1.49 [-1.61 to -1.36]	-1.49	21.1855	2	Australasia
17	Australia	209 [147.97-282.15]	209	113.13 [80.11-152.85]	113.13	249.22 [177.6-334.65]	249.22	79.14 [56.31-106.61]	79.14	-1.37 [-1.42 to -1.32]	-1.37	19.244	3	Australasia
18	New Zealand	55.19 [39.09-74.61]	55.19	150.59 [106.49-203.27]	150.59	70.94 [50.34-95.35]	70.94	120.57 [85.71-162.33]	120.57	-1.78 [-2.27 to -1.29]	-1.78	28.5378	3	Australasia
19	Caribbean	541.97 [392.19-718.56]	541.97	176.9 [128.44-234.68]	176.9	702.97 [506.03-936.3]	702.97	139.96 [100.9-186.28]	139.96	-0.87 [-0.95 to -0.79]	-0.87	29.7064	2	Caribbean
20	Antigua and Barbuda	0.69 [0.5-0.92]	0.69	125.19 [90.66-166.63]	125.19	1.03 [0.74-1.38]	1.03	100.62 [71.76-134.68]	100.62	-1.01 [-1.13 to -0.9]	-1.01	49.2754	3	Caribbean
21	Bahamas	4.11 [2.94-5.5]	4.11	188.61 [135.79-252.8]	188.61	6.03 [4.3-8.11]	6.03	143.49 [102.25-193.07]	143.49	-1.16 [-1.26 to -1.06]	-1.16	46.7153	3	Caribbean
22	Barbados	3.81 [2.73-5.08]	3.81	145.79 [104.81-194.59]	145.79	4.31 [3.07-5.76]	4.31	111.95 [79.68-150.48]	111.95	-1.04 [-1.13 to -0.96]	-1.04	13.1234	3	Caribbean
23	Belize	2.48 [1.78-3.25]	2.48	193.54 [139.65-254.79]	193.54	6.02 [4.35-8.05]	6.02	166.24 [119.98-222.63]	166.24	-0.78 [-0.91 to -0.65]	-0.78	142.742	3	Caribbean
24	Cuba	216.26 [154.7-288.74]	216.26	198.2 [141.64-264.99]	198.2	171.11 [120.96-230.84]	171.11	114.05 [80.49-153.74]	114.05	-2.05 [-2.2 to -1.9]	-2.05	-20.8776	3	Caribbean
25	Dominica	1.07 [0.77-1.42]	1.07	163.3 [117.7-217.36]	163.3	1.2 [0.86-1.58]	1.2	151.57 [109.15-200.85]	151.57	-0.27 [-0.33 to -0.21]	-0.27	12.1495	3	Caribbean
26	Dominican Republic	107.81 [77.87-142.43]	107.81	202.17 [146.57-268.58]	202.17	227.62 [163.56-304.84]	227.62	217.61 [155.89-291.82]	217.61	0.29 [0.01 to 0.57]	0.29	111.131	3	Caribbean
27	Grenada	0.96 [0.7-1.28]	0.96	138.27 [100.26-182.86]	138.27	1.28 [0.92-1.71]	1.28	112.32 [80.56-149.85]	112.32	-0.66 [-0.8 to -0.53]	-0.66	33.3333	3	Caribbean
28	Guyana	7.84 [5.69-10.25]	7.84	132.04 [96.05-173.65]	132.04	10.49 [7.63-13.93]	10.49	140.09 [101.69-186.27]	140.09	0.32 [0.26 to 0.37]	0.32	33.801	3	Caribbean
29	Haiti	62.35 [45.65-81.88]	62.35	131.19 [96.8-172.7]	131.19	124.33 [91.72-164.22]	124.33	119.73 [88.3-158.02]	119.73	-0.25 [-0.43 to -0.08]	-0.25	99.4066	3	Caribbean
30	Jamaica	17.9 [12.87-23.69]	17.9	90.87 [65.69-120.45]	90.87	25.64 [18.47-34.19]	25.64	85.2 [61.36-113.59]	85.2	-0.23 [-0.28 to -0.17]	-0.23	43.2402	3	Caribbean
31	Saint Lucia	1.87 [1.35-2.47]	1.87	177.12 [129.17-234.52]	177.12	2.82 [2.03-3.77]	2.82	135.68 [97.35-181.86]	135.68	-1.03 [-1.14 to -0.93]	-1.03	50.8021	3	Caribbean
32	Saint Vincent and the Grenadines	1.03 [0.75-1.36]	1.03	121.71 [88.13-160.45]	121.71	1.27 [0.92-1.69]	1.27	99.3 [71.72-131.84]	99.3	-0.85 [-0.92 to -0.78]	-0.85	23.301	3	Caribbean
33	Suriname	6 [4.34-7.91]	6	183.68 [133.55-242.73]	183.68	9.75 [7.08-12.98]	9.75	159.2 [115.38-211.74]	159.2	-0.34 [-0.43 to -0.26]	-0.34	62.5	3	Caribbean
34	Trinidad and Tobago	15.47 [11.2-20.46]	15.47	147.62 [107.08-196.19]	147.62	22.79 [16.4-30.4]	22.79	136.37 [98.06-181.77]	136.37	0.02 [-0.16 to 0.19]	0.02	47.3174	3	Caribbean
35	Central Asia	1069.68 [769.86-1424.24]	1069.68	189.89 [136.96-253.16]	189.89	1439.86 [1025.16-1927.73]	1439.86	159.69 [114.04-213.72]	159.69	-0.2 [-0.52 to 0.11]	-0.2	34.6066	2	Central Asia
36	Armenia	57.07 [41.15-76.02]	57.07	181.98 [131.39-241.91]	181.98	45.78 [32.36-61.54]	45.78	124.56 [87.91-167.39]	124.56	-1.2 [-1.64 to -0.76]	-1.2	-19.7827	3	Central Asia
37	Azerbaijan	110.5 [79.39-146.18]	110.5	179.63 [128.8-237.82]	179.63	140.58 [100.75-187.99]	140.58	126.07 [90.2-168.69]	126.07	-1.11 [-1.51 to -0.71]	-1.11	27.2217	3	Central Asia
38	Georgia	114.4 [81.54-153.52]	114.4	192.26 [136.81-258.51]	192.26	77.56 [55.15-103.86]	77.56	167.53 [118.85-224.84]	167.53	0 [-0.48 to 0.48]	0	-32.2028	3	Central Asia
39	Kazakhstan	343.09 [248.03-460.21]	343.09	230.56 [167.12-308.76]	230.56	368.9 [260.85-493.18]	368.9	194.58 [137.69-259.98]	194.58	0 [-0.37 to 0.37]	0	7.52281	3	Central Asia
40	Kyrgyzstan	73.39 [52.83-97.58]	73.39	206.93 [149.7-275.88]	206.93	99.26 [70.71-132.7]	99.26	172.17 [123.23-230.82]	172.17	-0.2 [-0.54 to 0.14]	-0.2	35.25	3	Central Asia
41	Mongolia	25.3 [18.46-33.27]	25.3	166.55 [121.06-220.71]	166.55	63.33 [45.51-84.55]	63.33	195.18 [140.47-261.37]	195.18	0.91 [0.79 to 1.03]	0.91	150.316	3	Central Asia
42	Tajikistan	61.04 [44.23-80.54]	61.04	167.12 [121.02-220.65]	167.12	89.41 [63.82-118.08]	89.41	116.62 [83.57-154.39]	116.62	-1.15 [-1.64 to -0.66]	-1.15	46.4777	3	Central Asia
43	Turkmenistan	46.39 [33.55-61.49]	46.39	174.48 [126.45-231.39]	174.48	52.15 [37.13-69.45]	52.15	107.69 [76.78-143.46]	107.69	-1.47 [-1.69 to -1.26]	-1.47	12.4165	3	Central Asia
44	Uzbekistan	238.52 [172.47-316.53]	238.52	159.96 [115.33-212.5]	159.96	502.89 [356.1-674.31]	502.89	166.77 [118.45-222.86]	166.77	0.49 [0.29 to 0.69]	0.49	110.838	3	Central Asia
45	Central Europe	5236.44 [3762.77-6975.66]	5236.44	382.34 [274.39-508.88]	382.34	4119.79 [2912.86-5518.76]	4119.79	264.54 [185.98-355.79]	264.54	-1.17 [-1.24 to -1.1]	-1.17	-21.3246	2	Central Europe
46	Albania	77.64 [55.93-103.1]	77.64	283.24 [204.62-375.47]	283.24	87.94 [61.73-118.52]	87.94	255.2 [179.66-345.23]	255.2	-0.27 [-0.65 to 0.11]	-0.27	13.2664	3	Central Europe
47	Bosnia and Herzegovina	131.52 [94.96-174.19]	131.52	281.29 [202.81-372.64]	281.29	114.94 [81.9-153.74]	114.94	256.93 [181.65-346.67]	256.93	-0.22 [-0.37 to -0.08]	-0.22	-12.6064	3	Central Europe
48	Bulgaria	368.71 [264.52-492.9]	368.71	350.69 [252.13-467.69]	350.69	265.47 [186.89-356.7]	265.47	274.98 [193.48-371.46]	274.98	-0.61 [-0.72 to -0.5]	-0.61	-28.0003	3	Central Europe
49	Croatia	250.27 [178.09-334.95]	250.27	432.31 [307.24-578.12]	432.31	193.37 [136.61-259.45]	193.37	330.98 [234-446.79]	330.98	-0.15 [-0.44 to 0.14]	-0.15	-22.7354	3	Central Europe
50	Czechia	504.03 [357.7-675.63]	504.03	424.04 [300.8-568.84]	424.04	438.18 [310.22-583.89]	438.18	301.16 [212.98-404.91]	301.16	-0.71 [-0.95 to -0.48]	-0.71	-13.0647	3	Central Europe
51	Hungary	460.11 [328.48-615.16]	460.11	371.41 [264.6-496.37]	371.41	303.44 [214.16-407.59]	303.44	225.56 [158.63-301.42]	225.56	-1.95 [-2.09 to -1.81]	-1.95	-34.0506	3	Central Europe
52	North Macedonia	59.16 [42.33-78.59]	59.16	289.27 [206.94-383.65]	289.27	67.26 [47.23-90.38]	67.26	243.36 [170.73-327.17]	243.36	-0.5 [-0.67 to -0.33]	-0.5	13.6917	3	Central Europe
53	Montenegro	18.72 [13.25-25.1]	18.72	289.88 [205.19-388.58]	289.88	21.75 [15.34-29.38]	21.75	274.55 [193.33-371.73]	274.55	-0.18 [-0.21 to -0.14]	-0.18	16.1859	3	Central Europe
54	Poland	1828.34 [1309.27-2438.36]	1828.34	439.93 [314.42-587.35]	439.93	1530.61 [1082.14-2066.8]	1530.61	291.18 [204.99-394.91]	291.18	-1.44 [-1.51 to -1.37]	-1.44	-16.2842	3	Central Europe
55	Romania	813.04 [588.97-1079.43]	813.04	312.71 [226.27-415.05]	312.71	555.93 [391.56-746.4]	555.93	210.05 [148.04-281.76]	210.05	-1.31 [-1.55 to -1.07]	-1.31	-31.6233	3	Central Europe
56	Serbia	406.32 [290.79-540.47]	406.32	380.21 [271.57-505.46]	380.21	276.89 [195.38-370.85]	276.89	239.26 [168.68-320.19]	239.26	-1.57 [-1.69 to -1.45]	-1.57	-31.8542	3	Central Europe
57	Slovakia	207.9 [147.35-278.34]	207.9	367.95 [261.1-492.68]	367.95	180.02 [126.68-241.16]	180.02	249.9 [175.49-335.74]	249.9	-1.4 [-1.47 to -1.33]	-1.4	-13.4103	3	Central Europe
58	Slovenia	110.69 [78.43-148.82]	110.69	489.78 [346.47-659.22]	489.78	83.98 [59.36-112.12]	83.98	292.35 [206.18-393.93]	292.35	-1.3 [-1.6 to -1]	-1.3	-24.1305	3	Central Europe
59	Central Latin America	2536.39 [1867.4-3324.36]	2536.39	207.57 [152.86-273.13]	207.57	3697.75 [2701.18-4914.7]	3697.75	147.42 [107.71-195.99]	147.42	0.64 [-0.03 to 1.31]	0.64	45.7879	2	Central Latin America
60	Colombia	662.21 [484.12-871.11]	662.21	260.85 [191.09-344.27]	260.85	899.52 [640.47-1210.62]	899.52	174.72 [124.43-235.75]	174.72	-0.98 [-1.62 to -0.33]	-0.98	35.8361	3	Central Latin America
61	Costa Rica	41.18 [29.46-54.86]	41.18	174.34 [125.47-232.09]	174.34	75.79 [53.91-101.58]	75.79	147.84 [105.39-198.06]	147.84	-0.71 [-0.78 to -0.64]	-0.71	84.0457	3	Central Latin America
62	El Salvador	80.92 [59.14-105.98]	80.92	202.42 [148.91-265.87]	202.42	79.02 [56.84-105.29]	79.02	129.74 [93.31-172.89]	129.74	-1.72 [-1.79 to -1.65]	-1.72	-2.348	3	Central Latin America
63	Guatemala	59.51 [43.34-77.87]	59.51	108.01 [78.97-141.69]	108.01	138.65 [100.82-182.81]	138.65	95.77 [69.97-126.43]	95.77	-0.5 [-0.67 to -0.33]	-0.5	132.986	3	Central Latin America
64	Honduras	50.59 [36.96-66.18]	50.59	158.85 [116.51-208.48]	158.85	95.85 [69.9-126.52]	95.85	122.13 [89.21-161.7]	122.13	-1.06 [-1.2 to -0.93]	-1.06	89.4643	3	Central Latin America
65	Mexico	1206.5 [887.32-1574.23]	1206.5	192.2 [142.14-250.32]	192.2	1802.11 [1318.3-2373.09]	1802.11	142.86 [104.63-188.11]	142.86	3.54 [1.89 to 5.22]	3.54	49.3668	3	Central Latin America
66	Nicaragua	41.1 [30.01-53.65]	41.1	160.64 [118.39-210.46]	160.64	62.61 [45.25-83.22]	62.61	109.97 [79.61-146.7]	109.97	-1.48 [-1.63 to -1.33]	-1.48	52.3358	3	Central Latin America
67	Panama	37.14 [26.88-49.11]	37.14	192.91 [139.74-256.35]	192.91	57.32 [40.87-76.62]	57.32	136.73 [97.53-182.86]	136.73	-1.28 [-1.37 to -1.2]	-1.28	54.3349	3	Central Latin America
68	Venezuela (Bolivarian Republic of)	357.23 [260.26-470.95]	357.23	245.57 [178.63-324.73]	245.57	486.88 [348.91-653.51]	486.88	163.5 [117.41-219.52]	163.5	-1.44 [-1.57 to -1.32]	-1.44	36.2931	3	Central Latin America
69	Central Sub-Saharan Africa	720.79 [529.92-947.75]	720.79	207.39 [152.78-273.29]	207.39	1558.23 [1139.95-2049.07]	1558.23	185.83 [136.71-244.32]	185.83	-0.34 [-0.45 to -0.23]	-0.34	116.184	2	Central Sub-Saharan Africa
70	Angola	140.03 [102.27-183.6]	140.03	216.46 [159.62-284.81]	216.46	364.61 [266.34-482.67]	364.61	199.69 [146.19-263.24]	199.69	-0.16 [-0.22 to -0.11]	-0.16	160.38	3	Central Sub-Saharan Africa
71	Central African Republic	29.86 [21.92-39.14]	29.86	168.99 [123.4-222.35]	168.99	61.6 [45.43-81.34]	61.6	174.42 [128.52-230.76]	174.42	0.27 [0.2 to 0.34]	0.27	106.296	3	Central Sub-Saharan Africa
72	Congo	30.51 [22.29-40.2]	30.51	197.88 [144.44-260.11]	197.88	66.69 [48.76-88.21]	66.69	173.11 [126.62-227.76]	173.11	-0.4 [-0.53 to -0.27]	-0.4	118.584	3	Central Sub-Saharan Africa
73	Democratic Republic of the Congo	499.57 [367.67-654.21]	499.57	208.05 [153.31-273.8]	208.05	1024.16 [748.26-1350.55]	1024.16	183.09 [134.97-240.25]	183.09	-0.44 [-0.61 to -0.28]	-0.44	105.008	3	Central Sub-Saharan Africa
74	Equatorial Guinea	5.17 [3.81-6.81]	5.17	187.99 [138.87-247.61]	187.99	14.44 [10.48-19.02]	14.44	167.72 [122.82-221.38]	167.72	-0.34 [-0.43 to -0.24]	-0.34	179.304	3	Central Sub-Saharan Africa
75	Gabon	15.65 [11.48-20.63]	15.65	223.61 [163.55-294.66]	223.61	26.73 [19.4-35.29]	26.73	192.29 [139.7-254.13]	192.29	-0.54 [-0.59 to -0.49]	-0.54	70.7987	3	Central Sub-Saharan Africa
76	East Asia	10413.17 [7666.06-13735.82]	10413.2	97.58 [71.68-129.15]	97.58	30291.86 [21693.74-40859.99]	30291.9	151.82 [109.14-204.71]	151.82	1.57 [1.39 to 1.75]	1.57	190.9	2	East Asia
77	China	10001.19 [7368.33-13159.18]	10001.2	97.09 [71.37-128.11]	97.09	29587.84 [21183.88-39906.43]	29587.8	153.4 [110.25-206.79]	153.4	1.63 [1.45 to 1.81]	1.63	195.843	3	East Asia
78	Democratic People's Republic of Korea	173.43 [125.86-232.69]	173.43	92 [66.66-123.53]	92	372.62 [268.43-503.02]	372.62	116.83 [84.46-157.96]	116.83	0.96 [0.85 to 1.07]	0.96	114.853	3	East Asia
79	Taiwan (Province of China)	238.56 [169.89-319.8]	238.56	128.88 [91.63-172.69]	128.88	331.4 [233.18-451.86]	331.4	96.1 [67.54-131.45]	96.1	-1.23 [-1.38 to -1.09]	-1.23	38.9168	3	East Asia
80	Eastern Europe	13680.92 [9876.26-18332.83]	13680.9	525.5 [377.74-704.53]	525.5	10240.64 [7231.33-13995.11]	10240.6	361.92 [256.51-493.15]	361.92	-1.1 [-1.26 to -0.94]	-1.1	-25.1466	2	Eastern Europe
81	Belarus	515.41 [369.31-689.43]	515.41	432.01 [310.04-578.02]	432.01	326.59 [230.57-442.88]	326.59	252.73 [178-342.6]	252.73	-1.71 [-1.88 to -1.54]	-1.71	-36.6349	3	Eastern Europe
82	Estonia	89.53 [64.15-119.9]	89.53	491.06 [351.71-659.39]	491.06	38.94 [27.53-52.13]	38.94	211.51 [149.11-283.62]	211.51	-3.3 [-3.49 to -3.12]	-3.3	-56.5062	3	Eastern Europe
83	Latvia	166.77 [120.03-222.17]	166.77	529.64 [381.64-707.22]	529.64	66.38 [47.02-90]	66.38	240.67 [169.59-323.86]	240.67	-3.08 [-3.26 to -2.89]	-3.08	-60.1967	3	Eastern Europe
84	Lithuania	212.51 [152.19-284.02]	212.51	510.03 [364.76-683.3]	510.03	107.75 [75.93-144.45]	107.75	265.46 [187.3-354.76]	265.46	-2.09 [-2.29 to -1.9]	-2.09	-49.2965	3	Eastern Europe
85	Republic of Moldova	202.17 [145.42-270.22]	202.17	444.28 [319.27-593.15]	444.28	121.01 [86.27-162.84]	121.01	247.14 [176.49-332.33]	247.14	-1.89 [-2.13 to -1.64]	-1.89	-40.1444	3	Eastern Europe
86	Russian Federation	9923.05 [7148.68-13270.65]	9923.05	578.31 [415.09-772.86]	578.31	7684.9 [5427.51-10477.16]	7684.9	391.76 [277.15-533.2]	391.76	-1.09 [-1.29 to -0.9]	-1.09	-22.5551	3	Eastern Europe
87	Ukraine	2571.49 [1844.95-3463.16]	2571.49	407.55 [293.53-548.97]	407.55	1895.06 [1336.46-2584.43]	1895.06	315.75 [221.33-429.62]	315.75	-0.9 [-1.28 to -0.52]	-0.9	-26.305	3	Eastern Europe
88	Eastern Sub-Saharan Africa	3075.72 [2253.81-4003.29]	3075.72	276.01 [203.87-359.53]	276.01	5863.03 [4298.87-7682.6]	5863.03	234.38 [172.81-305.82]	234.38	-0.59 [-0.69 to -0.48]	-0.59	90.623	2	Eastern Sub-Saharan Africa
89	Burundi	104.51 [75.66-136.86]	104.51	305.15 [222.44-402.32]	305.15	196.13 [142.85-258.7]	196.13	271.7 [199-358.24]	271.7	-0.38 [-0.47 to -0.29]	-0.38	87.6663	3	Eastern Sub-Saharan Africa
90	Comoros	11.72 [8.67-15.23]	11.72	395.97 [293.71-515.96]	395.97	22.36 [16.38-29.47]	22.36	374.2 [274.83-489.58]	374.2	-0.46 [-0.65 to -0.28]	-0.46	90.785	3	Eastern Sub-Saharan Africa
91	Djibouti	8.43 [6.16-11.03]	8.43	308.54 [227.3-401.46]	308.54	25.13 [18.43-32.81]	25.13	277.25 [203.96-361.81]	277.25	-0.45 [-0.48 to -0.41]	-0.45	198.102	3	Eastern Sub-Saharan Africa
92	Eritrea	48.87 [35.7-63.14]	48.87	282.28 [208.83-366.45]	282.28	123.91 [91.09-162.2]	123.91	281.51 [207.98-367.77]	281.51	-0.04 [-0.08 to 0]	-0.04	153.55	3	Eastern Sub-Saharan Africa
93	Ethiopia	901.89 [657.74-1184.51]	901.89	299.77 [219.93-394]	299.77	1268.81 [920.33-1660.73]	1268.81	201.72 [147.96-265.31]	201.72	-1.52 [-1.72 to -1.33]	-1.52	40.6835	3	Eastern Sub-Saharan Africa
94	Kenya	255.17 [185.39-335.15]	255.17	205.28 [150.89-269.98]	205.28	650.7 [473.21-864.38]	650.7	197.99 [144.22-262.47]	197.99	-0.05 [-0.19 to 0.09]	-0.05	155.006	3	Eastern Sub-Saharan Africa
95	Madagascar	232.14 [170.48-302.56]	232.14	312.86 [230.93-407.05]	312.86	450.86 [329.85-591.4]	450.86	262.97 [191.85-344.57]	262.97	-0.64 [-0.76 to -0.51]	-0.64	94.219	3	Eastern Sub-Saharan Africa
96	Malawi	133.68 [97.75-173.76]	133.68	227.58 [167.23-296.27]	227.58	230.81 [168.69-301.6]	230.81	202.19 [149.39-263.42]	202.19	-0.47 [-0.57 to -0.37]	-0.47	72.6586	3	Eastern Sub-Saharan Africa
97	Mauritius	14.9 [10.89-19.85]	14.9	156.21 [114.53-206.88]	156.21	24.13 [17.63-32.19]	24.13	150.32 [109.94-200.53]	150.32	-0.36 [-0.62 to -0.1]	-0.36	61.9463	3	Eastern Sub-Saharan Africa
98	Mozambique	274.81 [203.15-356.86]	274.81	335.49 [248.24-434.27]	335.49	577.02 [423.48-753.84]	577.02	348.71 [255.22-458.06]	348.71	0.1 [-0.1 to 0.31]	0.1	109.971	3	Eastern Sub-Saharan Africa
99	Rwanda	183.9 [134.48-237.8]	183.9	424.37 [313.23-551.7]	424.37	266.87 [196.24-344.9]	266.87	302.93 [223.29-392.42]	302.93	-1.25 [-1.35 to -1.15]	-1.25	45.1169	3	Eastern Sub-Saharan Africa
100	Seychelles	0.94 [0.69-1.24]	0.94	151.32 [111.5-200.1]	151.32	1.91 [1.39-2.55]	1.91	163.31 [119.01-217.29]	163.31	0.16 [0.1 to 0.23]	0.16	103.191	3	Eastern Sub-Saharan Africa
101	Somalia	104.59 [76.16-137.68]	104.59	252.36 [185.17-331.43]	252.36	286.44 [209.46-374.46]	286.44	246.7 [182.88-319.53]	246.7	-0.05 [-0.14 to 0.03]	-0.05	173.869	3	Eastern Sub-Saharan Africa
102	United Republic of Tanzania	381.59 [279.19-494.67]	381.59	245.21 [180.99-318.45]	245.21	824.15 [602.02-1062.22]	824.15	230.12 [170.08-298.08]	230.12	-0.15 [-0.33 to 0.03]	-0.15	115.978	3	Eastern Sub-Saharan Africa
103	Uganda	224.19 [164.3-293.1]	224.19	231.58 [171.27-302.64]	231.58	566.67 [412.54-738.15]	566.67	246.6 [182.12-321.01]	246.6	0.15 [0.12 to 0.19]	0.15	152.763	3	Eastern Sub-Saharan Africa
104	Zambia	90.84 [66.73-117.59]	90.84	202.64 [149.79-263.89]	202.64	205.19 [149.4-266.84]	205.19	184.85 [135.89-241.55]	184.85	-0.17 [-0.32 to -0.02]	-0.17	125.881	3	Eastern Sub-Saharan Africa
105	High-income Asia Pacific	2466.81 [1777.01-3297.54]	2466.81	124.8 [89.85-167.02]	124.8	2058.43 [1471.01-2737.67]	2058.43	70.39 [50.25-94.06]	70.39	-2.44 [-2.6 to -2.28]	-2.44	-16.555	2	High-income Asia Pacific
106	Japan	1710.27 [1228.39-2277.1]	1710.27	110.51 [79.31-147.45]	110.51	1343.75 [966.02-1783.35]	1343.75	64.5 [46.33-85.94]	64.5	-2.36 [-2.53 to -2.19]	-2.36	-21.4305	3	High-income Asia Pacific
107	Singapore	27.16 [19.22-36.56]	27.16	90.01 [63.88-120.98]	90.01	51.38 [36.24-69.07]	51.38	69.29 [48.75-93.47]	69.29	-1.23 [-1.44 to -1.02]	-1.23	89.1753	3	High-income Asia Pacific
108	Brunei Darussalam	725.77 [521.9-970.3]	725.77	182.67 [131.58-243.01]	182.67	658.72 [465.62-885.37]	658.72	85.59 [60.61-114.94]	85.59	-2.98 [-3.14 to -2.83]	-2.98	-9.23846	3	High-income Asia Pacific
109	Republic of Korea	3.62 [2.61-4.86]	3.62	190.62 [137.97-253.04]	190.62	4.58 [3.25-6.14]	4.58	106.48 [75.66-142.34]	106.48	-2.23 [-2.42 to -2.04]	-2.23	26.5193	3	High-income Asia Pacific
110	High-income North America	5145.68 [3691.68-6965.88]	5145.68	162.94 [116.89-220.74]	162.94	6576.35 [4751.96-8876.79]	6576.35	135.77 [97.98-183.02]	135.77	-1.01 [-1.16 to -0.86]	-1.01	27.8033	2	High-income North America
111	Canada	426.32 [299.02-581.05]	426.32	138.12 [97.05-188.12]	138.12	478.26 [337.25-641.92]	478.26	95.12 [66.96-127.65]	95.12	-1.5 [-1.56 to -1.44]	-1.5	12.1833	3	High-income North America
112	United States of America	4718.74 [3386.81-6382.41]	4718.74	165.66 [118.91-223.86]	165.66	6097.51 [4411.38-8233.89]	6097.51	140.54 [101.51-189.53]	140.54	-0.96 [-1.12 to -0.8]	-0.96	29.219	3	High-income North America
113	North Africa and Middle East	4072.67 [2962.67-5348.63]	4072.67	165.4 [120.67-217.41]	165.4	6494.55 [4646.79-8676.14]	6494.55	117.07 [83.85-156.24]	117.07	-1.22 [-1.26 to -1.18]	-1.22	59.4666	2	North Africa and Middle East
114	Algeria	390.98 [281.96-514.71]	390.98	223.35 [161.99-295.81]	223.35	527.6 [373.63-707.11]	527.6	132.49 [94.29-177.7]	132.49	-1.95 [-1.99 to -1.9]	-1.95	34.943	3	North Africa and Middle East
115	Bahrain	7.22 [5.19-9.48]	7.22	174.62 [126.64-230.13]	174.62	18.53 [13.2-24.83]	18.53	108.86 [77.35-145.08]	108.86	-1.98 [-2.1 to -1.86]	-1.98	156.648	3	North Africa and Middle East
116	Egypt	722.6 [525.01-950.72]	722.6	173.67 [126.08-229.11]	173.67	1060.81 [764.32-1424]	1060.81	130.02 [93.71-173.84]	130.02	-0.97 [-1.07 to -0.87]	-0.97	46.8046	3	North Africa and Middle East
117	Iran (Islamic Republic of)	772.31 [558.72-1021.83]	772.31	199.05 [144.57-264.14]	199.05	1011.25 [719.18-1363.57]	1011.25	117.37 [83.5-157.91]	117.37	-1.81 [-1.9 to -1.71]	-1.81	30.9384	3	North Africa and Middle East
118	Iraq	150.84 [110.04-197.71]	150.84	130.2 [94.79-170.98]	130.2	301.14 [216.73-400.86]	301.14	90.04 [64.83-119.95]	90.04	-1.29 [-1.33 to -1.24]	-1.29	99.642	3	North Africa and Middle East
119	Jordan	31.73 [23.08-41.71]	31.73	132.98 [96.16-174.95]	132.98	77.39 [54.75-104.01]	77.39	80.42 [57.24-107.52]	80.42	-1.97 [-2.04 to -1.89]	-1.97	143.902	3	North Africa and Middle East
120	Kuwait	23.23 [16.46-31.12]	23.23	171.74 [122.28-227.6]	171.74	50.18 [35.17-67.16]	50.18	112.95 [79.37-150.01]	112.95	-1.57 [-1.68 to -1.46]	-1.57	116.014	3	North Africa and Middle East
121	Lebanon	25.53 [18.48-33.8]	25.53	95.59 [69.37-126.26]	95.59	35.67 [24.99-47.81]	35.67	66.92 [46.94-89.77]	66.92	-1.31 [-1.54 to -1.08]	-1.31	39.718	3	North Africa and Middle East
122	Libya	56.66 [41.1-74.72]	56.66	205.01 [149.6-271.28]	205.01	93.88 [67.36-125.35]	93.88	139.91 [100.39-187.16]	139.91	-1.27 [-1.36 to -1.19]	-1.27	65.6901	3	North Africa and Middle East
123	Morocco	358.67 [261.19-471.47]	358.67	187.08 [136.23-246.34]	187.08	490.12 [351.61-650.39]	490.12	137.99 [98.95-183.07]	137.99	-1.09 [-1.16 to -1.02]	-1.09	36.6493	3	North Africa and Middle East
124	Palestine	11.5 [8.29-15.16]	11.5	87.69 [63.5-114.76]	87.69	24.82 [17.79-32.83]	24.82	66.96 [48.28-88.88]	66.96	-1.03 [-1.14 to -0.92]	-1.03	115.826	3	North Africa and Middle East
125	Oman	40.21 [28.94-53.62]	40.21	305.16 [220.16-406.29]	305.16	81.08 [56.85-110.06]	81.08	194.82 [137.66-262.42]	194.82	-1.51 [-1.6 to -1.42]	-1.51	101.641	3	North Africa and Middle East
126	Qatar	9.1 [6.6-12.12]	9.1	241.74 [174.57-320.76]	241.74	36.5 [25.54-49.38]	36.5	130.17 [91.53-174.31]	130.17	-2.3 [-2.37 to -2.22]	-2.3	301.099	3	North Africa and Middle East
127	Saudi Arabia	227.57 [163.12-301.27]	227.57	219.23 [158.74-289.96]	219.23	628.69 [441.25-851.84]	628.69	188.53 [132.75-254.24]	188.53	-0.33 [-0.4 to -0.25]	-0.33	176.262	3	North Africa and Middle East
128	Syrian Arab Republic	86.53 [62.86-113.51]	86.53	106.72 [77.95-140.38]	106.72	99.97 [71.9-133.41]	99.97	72.49 [52.17-96.79]	72.49	-1.34 [-1.48 to -1.19]	-1.34	15.5322	3	North Africa and Middle East
129	Tunisia	107.99 [77.68-142.58]	107.99	165.6 [119.64-218.88]	165.6	162.41 [114.7-218]	162.41	126.69 [89.65-169.62]	126.69	-0.94 [-1.07 to -0.81]	-0.94	50.3936	3	North Africa and Middle East
130	Turkey	596.98 [435.79-785.52]	596.98	124.72 [91.11-164.49]	124.72	762.47 [540.82-1025.82]	762.47	83.49 [59.16-112.39]	83.49	-1.69 [-1.95 to -1.43]	-1.69	27.7212	3	North Africa and Middle East
131	United Arab Emirates	35.35 [25.44-46.57]	35.35	248.99 [179.59-329.13]	248.99	192.59 [138.06-257.22]	192.59	181.86 [131.31-243.04]	181.86	-1.2 [-1.49 to -0.9]	-1.2	444.809	3	North Africa and Middle East
132	Yemen	139.98 [101.75-183.55]	139.98	176.59 [129.23-231.33]	176.59	292.39 [212.01-385.53]	292.39	137.24 [100.31-180.96]	137.24	-0.79 [-0.84 to -0.75]	-0.79	108.88	3	North Africa and Middle East
133	Oceania	54.79 [40.44-72.47]	54.79	125.98 [93.16-166.5]	125.98	120.81 [88.59-160.54]	120.81	121.11 [89.3-160.45]	121.11	-0.2 [-0.29 to -0.11]	-0.2	120.496	2	Oceania
134	Fiji	5.35 [3.9-7.14]	5.35	95.36 [69.77-127]	95.36	7.29 [5.33-9.68]	7.29	83.54 [60.99-110.86]	83.54	-0.6 [-0.68 to -0.51]	-0.6	36.2617	3	Oceania
135	Kiribati	0.45 [0.33-0.6]	0.45	84.95 [62.9-112.27]	84.95	0.79 [0.59-1.05]	0.79	83.87 [62.23-111.49]	83.87	0.03 [-0.06 to 0.11]	0.03	75.5556	3	Oceania
136	Marshall Islands	0.29 [0.21-0.39]	0.29	116.65 [85.39-154.83]	116.65	0.51 [0.37-0.67]	0.51	109.37 [80.34-144.95]	109.37	-0.28 [-0.31 to -0.26]	-0.28	75.8621	3	Oceania
137	Micronesia (Federated States of)	0.81 [0.6-1.07]	0.81	125.91 [92.19-166.11]	125.91	0.92 [0.67-1.25]	0.92	107.27 [78.36-143.33]	107.27	-0.63 [-0.74 to -0.53]	-0.63	13.5802	3	Oceania
138	Papua New Guinea	36.5 [27.11-48.14]	36.5	134.61 [99.56-177.26]	134.61	91.49 [67.18-121.6]	91.49	129.64 [95.54-171.78]	129.64	-0.19 [-0.27 to -0.11]	-0.19	150.658	3	Oceania
139	Samoa	1.29 [0.93-1.71]	1.29	116.14 [84.1-154.08]	116.14	1.97 [1.43-2.64]	1.97	115.42 [83.93-154.26]	115.42	0.03 [-0.07 to 0.13]	0.03	52.7132	3	Oceania
140	Solomon Islands	2.04 [1.5-2.72]	2.04	104.02 [75.91-138.48]	104.02	4.56 [3.31-6.1]	4.56	100.11 [72.72-133.9]	100.11	-0.19 [-0.26 to -0.12]	-0.19	123.529	3	Oceania
141	Tonga	0.58 [0.43-0.78]	0.58	87.17 [63.34-115.86]	87.17	0.75 [0.54-1]	0.75	86.91 [62.93-115.9]	86.91	-0.08 [-0.14 to -0.02]	-0.08	29.3103	3	Oceania
142	Vanuatu	1.19 [0.86-1.57]	1.19	124 [90.45-164.7]	124	2.83 [2.07-3.75]	2.83	127.27 [93.44-168.69]	127.27	0.06 [0.02 to 0.1]	0.06	137.815	3	Oceania
143	South Asia	29057.12 [21300.12-38073.94]	29057.1	368.23 [271.34-481.5]	368.23	68061.74 [49891.68-89831.36]	68061.7	416.93 [305.11-550.98]	416.93	0.5 [0.08 to 0.92]	0.5	134.234	2	South Asia
144	Afghanistan	111.03 [81.74-144.31]	111.03	133.63 [98.22-174.16]	133.63	248.95 [182.13-326.27]	248.95	102.61 [75.64-134.07]	102.61	-0.88 [-0.98 to -0.79]	-0.88	124.219	3	South Asia
145	Bangladesh	2178.64 [1585.27-2838.11]	2178.64	311.7 [228.88-407.89]	311.7	4402.61 [3181.16-5817.2]	4402.61	293.47 [212.65-388.61]	293.47	-0.59 [-1.04 to -0.14]	-0.59	102.081	3	South Asia
146	Bhutan	14.51 [10.58-19]	14.51	363.95 [267.03-475.3]	363.95	23.47 [16.98-30.94]	23.47	336.63 [242.83-446.4]	336.63	-0.5 [-0.57 to -0.42]	-0.5	61.7505	3	South Asia
147	India	24747 [18122.7-32466.83]	24747	391.91 [288.67-513.05]	391.91	57847 [42373.03-76394.66]	57847	444.24 [325.4-587.65]	444.24	0.54 [0.07 to 1.02]	0.54	133.754	3	South Asia
148	Nepal	314.69 [229.81-411.01]	314.69	238.01 [174.64-311.03]	238.01	582.64 [424.39-767.98]	582.64	222.49 [162.3-293.73]	222.49	-0.72 [-1.19 to -0.26]	-0.72	85.1473	3	South Asia
149	Pakistan	1802.28 [1320.99-2355.44]	1802.28	247.6 [182.02-325.76]	247.6	5206.02 [3765.52-6854.36]	5206.02	328.48 [237.83-434.22]	328.48	1.03 [0.96 to 1.1]	1.03	188.857	3	South Asia
150	Southeast Asia	6918.82 [5109.75-9132.55]	6918.82	194.62 [144.03-257.1]	194.62	10609.56 [7758.48-14100.98]	10609.6	153.91 [112.58-204.6]	153.91	-1.04 [-1.13 to -0.94]	-1.04	53.3435	2	Southeast Asia
151	Cambodia	110.29 [81.21-144.62]	110.29	162.52 [120.2-213.2]	162.52	203.24 [148.63-269]	203.24	138.15 [101.2-183.3]	138.15	-0.71 [-0.8 to -0.63]	-0.71	84.2778	3	Southeast Asia
152	Indonesia	3033.71 [2246.13-3964.63]	3033.71	212.61 [157.93-276.52]	212.61	4177.49 [3060.49-5498.21]	4177.49	160.26 [117.9-210.72]	160.26	-1.3 [-1.41 to -1.18]	-1.3	37.7024	3	Southeast Asia
153	Lao People's Democratic Republic	60.06 [44.12-79.23]	60.06	207.78 [152.13-275.33]	207.78	102.61 [75.31-135.69]	102.61	171.04 [125.81-226.26]	171.04	-0.91 [-1.1 to -0.73]	-0.91	70.8458	3	Southeast Asia
154	Malaysia	313.6 [228.47-417.02]	313.6	237.23 [173.48-316.25]	237.23	643.77 [462.8-868.57]	643.77	208.83 [149.85-281.92]	208.83	-0.78 [-1.28 to -0.28]	-0.78	105.284	3	Southeast Asia
155	Maldives	1.79 [1.3-2.37]	1.79	133.18 [96.88-176.78]	133.18	3.95 [2.81-5.37]	3.95	80.25 [57.37-109.33]	80.25	-2.2 [-2.48 to -1.92]	-2.2	120.67	3	Southeast Asia
156	Myanmar	555 [406.7-736.85]	555	176.05 [129.5-233.94]	176.05	613.84 [446.54-814.92]	613.84	114.86 [83.68-152.45]	114.86	-1.69 [-1.9 to -1.47]	-1.69	10.6018	3	Southeast Asia
157	Philippines	572.67 [418.59-755.09]	572.67	130 [95.68-171.61]	130	1135.25 [830.21-1510.76]	1135.25	117.34 [85.7-155.95]	117.34	-0.48 [-0.69 to -0.27]	-0.48	98.2381	3	Southeast Asia
158	Sri Lanka	167.13 [122.09-223.4]	167.13	119.29 [87.53-158.56]	119.29	261.33 [187.03-351.69]	261.33	105.64 [75.44-141.92]	105.64	-0.59 [-0.68 to -0.49]	-0.59	56.3633	3	Southeast Asia
159	Thailand	1156.43 [843.36-1537.57]	1156.43	236.77 [173.07-316.81]	236.77	1340.69 [947.14-1826.96]	1340.69	144.06 [101.61-196.06]	144.06	-1.96 [-2.11 to -1.81]	-1.96	15.9335	3	Southeast Asia
160	Timor-Leste	7.98 [5.85-10.48]	7.98	153.72 [113.68-201.28]	153.72	13.96 [10.19-18.56]	13.96	142.14 [104.11-188.85]	142.14	-0.46 [-0.67 to -0.24]	-0.46	74.9373	3	Southeast Asia
161	Viet Nam	915.12 [672.23-1214.93]	915.12	185.09 [136.31-245.84]	185.09	2073.5 [1480.36-2795.54]	2073.5	197.7 [140.83-267.09]	197.7	0.25 [0.18 to 0.33]	0.25	126.582	3	Southeast Asia
162	Southern Latin America	568.6 [410.2-751.62]	568.6	119.29 [86.1-157.64]	119.29	868.9 [616.4-1156.38]	868.9	115.52 [81.85-154.15]	115.52	-0.14 [-0.19 to -0.09]	-0.14	52.8139	2	Southern Latin America
163	Argentina	388.26 [279.85-512.68]	388.26	120.46 [86.9-159]	120.46	595.39 [421.63-797.1]	595.39	120.42 [85.31-161.53]	120.42	0.1 [0.06 to 0.14]	0.1	53.3483	3	Southern Latin America
164	Chile	135.75 [98.38-179.4]	135.75	113.54 [82.16-149.96]	113.54	219.41 [154.93-293.49]	219.41	101.32 [71.67-135.76]	101.32	-0.74 [-0.87 to -0.61]	-0.74	61.628	3	Southern Latin America
165	Uruguay	44.57 [32.04-59.3]	44.57	132.14 [94.77-175.68]	132.14	54.05 [38.51-72.47]	54.05	129.59 [92.39-173.48]	129.59	-0.09 [-0.17 to -0.01]	-0.09	21.2699	3	Southern Latin America
166	Southern Sub-Saharan Africa	701.62 [518.24-924.13]	701.62	197.4 [146.02-259.75]	197.4	983.09 [725.22-1293.89]	983.09	147.93 [109.15-194.98]	147.93	-0.16 [-0.63 to 0.31]	-0.16	40.1172	2	Southern Sub-Saharan Africa
167	Botswana	12.01 [8.85-15.71]	12.01	148.45 [110.22-193.87]	148.45	30.78 [22.51-40.35]	30.78	160.6 [117.56-210.72]	160.6	0.53 [0.4 to 0.67]	0.53	156.286	3	Southern Sub-Saharan Africa
168	Lesotho	14.83 [10.93-19.4]	14.83	121.81 [89.99-159.68]	121.81	27.68 [20.23-36.19]	27.68	168.58 [123.95-220.54]	168.58	1.44 [1.25 to 1.62]	1.44	86.6487	3	Southern Sub-Saharan Africa
169	Namibia	16.79 [12.44-21.88]	16.79	186.93 [138.62-245.27]	186.93	32.47 [23.8-42.68]	32.47	180.9 [132.68-236.66]	180.9	-0.24 [-0.46 to -0.03]	-0.24	93.3889	3	Southern Sub-Saharan Africa
170	South Africa	579.81 [427.35-762.14]	579.81	217.5 [160.61-285.21]	217.5	767.73 [565.99-1012.7]	767.73	150.54 [110.86-198.45]	150.54	-0.26 [-0.84 to 0.31]	-0.26	32.4106	3	Southern Sub-Saharan Africa
171	Eswatini	6.51 [4.78-8.49]	6.51	148.92 [110.06-194.13]	148.92	13.36 [9.82-17.42]	13.36	164.7 [120.94-214.12]	164.7	0.41 [0.27 to 0.54]	0.41	105.223	3	Southern Sub-Saharan Africa
172	Zimbabwe	71.68 [52.69-94.08]	71.68	131.35 [96.47-171.61]	131.35	111.06 [82.22-145.53]	111.06	117.45 [87.78-153.73]	117.45	-0.32 [-0.65 to 0.02]	-0.32	54.9386	3	Southern Sub-Saharan Africa
173	Tropical Latin America	1721.2 [1259.2-2255.76]	1721.2	138.88 [102.15-181.9]	138.88	3080.04 [2236.02-4084.09]	3080.04	124.48 [90.32-164.9]	124.48	-0.1 [-0.41 to 0.22]	-0.1	78.9472	2	Tropical Latin America
174	Brazil	1679.86 [1229.12-2201.62]	1679.86	138.94 [102.12-181.84]	138.94	2987.26 [2168.18-3960.71]	2987.26	124 [89.95-164.26]	124	-0.1 [-0.43 to 0.22]	-0.1	77.8279	3	Tropical Latin America
175	Paraguay	41.34 [30.16-54.48]	41.34	138.12 [100.55-182.45]	138.12	92.79 [66.65-124.48]	92.79	142.13 [102.56-190.58]	142.13	0.16 [0.03 to 0.29]	0.16	124.456	3	Tropical Latin America
176	Western Europe	5622.14 [3975.58-7530.96]	5622.14	121.6 [85.97-163.62]	121.6	4414.29 [3137.28-5887.95]	4414.29	74.21 [52.43-99.8]	74.21	-2.13 [-2.29 to -1.97]	-2.13	-21.4838	2	Western Europe
177	Andorra	0.81 [0.58-1.09]	0.81	133.62 [94.61-179.02]	133.62	1.29 [0.91-1.72]	1.29	110.95 [78.4-148.36]	110.95	-0.74 [-0.76 to -0.71]	-0.74	59.2593	3	Western Europe
178	Austria	114.34 [80.86-153.43]	114.34	122.42 [86.24-165.05]	122.42	86.37 [61.34-115.03]	86.37	71.22 [50.42-95.62]	71.22	-2.24 [-2.35 to -2.13]	-2.24	-24.4621	3	Western Europe
179	Belgium	163.33 [114.89-219.27]	163.33	134.93 [95.01-181.27]	134.93	122.52 [86.48-163.64]	122.52	80.23 [56.72-107.57]	80.23	-2.19 [-2.35 to -2.04]	-2.19	-24.9862	3	Western Europe
180	Cyprus	9.07 [6.46-12.16]	9.07	111.32 [79.25-149.32]	111.32	11.47 [8.11-15.38]	11.47	69.09 [48.62-92.97]	69.09	-1.88 [-2.02 to -1.75]	-1.88	26.4609	3	Western Europe
181	Denmark	69.92 [49.34-93.34]	69.92	111.99 [78.98-150.33]	111.99	51.08 [36.03-68.49]	51.08	67.24 [47.32-90.51]	67.24	-2.1 [-2.26 to -1.95]	-2.1	-26.9451	3	Western Europe
182	Finland	77.61 [54.78-103.82]	77.61	130.04 [91.71-174.24]	130.04	60.78 [43.2-80.98]	60.78	80.56 [56.95-108.32]	80.56	-1.94 [-2.38 to -1.49]	-1.94	-21.6853	3	Western Europe
183	France	925.55 [655.15-1242.25]	925.55	137.33 [97.26-184.27]	137.33	703.53 [497.16-938.58]	703.53	80.86 [56.85-108.38]	80.86	-2.2 [-2.34 to -2.06]	-2.2	-23.9879	3	Western Europe
184	Germany	1168.98 [825.24-1567.78]	1168.98	118.1 [83.35-158.32]	118.1	819.04 [578.24-1094.58]	819.04	69.4 [49-93.45]	69.4	-2.44 [-2.64 to -2.24]	-2.44	-29.9355	3	Western Europe
185	Greece	178.53 [125.59-239.85]	178.53	141.7 [99.68-190.13]	141.7	147.63 [104.07-198.32]	147.63	99.37 [70.04-133.73]	99.37	-1.37 [-1.51 to -1.22]	-1.37	-17.308	3	Western Europe
186	Iceland	2.71 [1.9-3.62]	2.71	102.1 [71.64-136.7]	102.1	2.64 [1.86-3.52]	2.64	63 [44.31-84.04]	63	-2.1 [-2.26 to -1.94]	-2.1	-2.58303	3	Western Europe
187	Ireland	39.76 [28.04-53.35]	39.76	107.81 [76.05-144.51]	107.81	37.44 [26.49-50.17]	37.44	63.13 [44.6-84.88]	63.13	-2.26 [-2.5 to -2.01]	-2.26	-5.83501	3	Western Europe
188	Israel	49.74 [35.23-66.41]	49.74	105.1 [74.39-140.23]	105.1	74.13 [52.29-99.17]	74.13	74.84 [52.68-100.29]	74.84	-1.41 [-1.57 to -1.24]	-1.41	49.035	3	Western Europe
189	Italy	841.21 [592.4-1126.16]	841.21	117.79 [82.39-158.03]	117.79	818.12 [579.63-1096.01]	818.12	92.63 [65.14-124.52]	92.63	-1.44 [-1.93 to -0.94]	-1.44	-2.74486	3	Western Europe
190	Luxembourg	6.54 [4.58-8.81]	6.54	141.37 [99.21-190.04]	141.37	6.47 [4.59-8.64]	6.47	81.49 [57.71-109.22]	81.49	-2.35 [-2.52 to -2.17]	-2.35	-1.07034	3	Western Europe
191	Malta	3.02 [2.13-4.04]	3.02	74.06 [52.4-99.05]	74.06	3.84 [2.71-5.16]	3.84	65.05 [45.84-87.94]	65.05	-0.61 [-0.68 to -0.54]	-0.61	27.1523	3	Western Europe
192	Netherlands	183.49 [128.71-246.53]	183.49	105.78 [74.18-141.87]	105.78	161.04 [113.73-215.69]	161.04	70.12 [49.31-93.66]	70.12	-0.92 [-1.26 to -0.58]	-0.92	-12.235	3	Western Europe
193	Norway	52.49 [38.14-70.05]	52.49	103.06 [74.42-137.61]	103.06	44.17 [31.94-58.71]	44.17	63.89 [45.86-84.75]	63.89	-1.98 [-2.09 to -1.86]	-1.98	-15.8506	3	Western Europe
194	Portugal	167.05 [119.66-223.39]	167.05	141.99 [101.61-189.92]	141.99	81.36 [57.75-108.82]	81.36	52.39 [37.11-70.53]	52.39	-3.89 [-4.09 to -3.69]	-3.89	-51.296	3	Western Europe
195	Spain	719.72 [509.3-968.13]	719.72	159.16 [112.65-214.52]	159.16	483.49 [342.36-643.75]	483.49	75.06 [53.07-100.35]	75.06	-3.13 [-3.82 to -2.44]	-3.13	-32.8225	3	Western Europe
196	Sweden	114.82 [83.13-152.89]	114.82	106.33 [76.6-141.71]	106.33	89.26 [64.55-118.56]	89.26	66.32 [47.81-87.99]	66.32	-1.93 [-2.07 to -1.79]	-1.93	-22.2609	3	Western Europe
197	Switzerland	112.38 [79.31-150.53]	112.38	134.08 [94.79-180]	134.08	93.67 [66.49-124.71]	93.67	78.55 [55.58-105.03]	78.55	-2.18 [-2.53 to -1.84]	-2.18	-16.6489	3	Western Europe
198	United Kingdom	615.49 [435.48-819.98]	615.49	89.89 [63.69-119.9]	89.89	510.08 [361.86-680.54]	510.08	58.57 [41.59-78.31]	58.57	-1.76 [-1.87 to -1.66]	-1.76	-17.1262	3	Western Europe
199	Western Sub-Saharan Africa	2793.36 [2053.32-3650.93]	2793.36	239.48 [177.22-313.44]	239.48	6871.39 [5061-9031.61]	6871.39	254.55 [188.62-333.81]	254.55	0.39 [0.26 to 0.52]	0.39	145.99	2	Western Sub-Saharan Africa
200	Benin	73.18 [54.47-95.2]	73.18	273.98 [205.24-356.8]	273.98	202.21 [148.41-265.43]	202.21	282.05 [208.88-369.48]	282.05	0.16 [0.08 to 0.24]	0.16	176.319	3	Western Sub-Saharan Africa
201	Burkina Faso	138.05 [101.52-180.05]	138.05	253.84 [188.38-330.67]	253.84	394.08 [290.45-516.18]	394.08	304.59 [226.61-397.06]	304.59	0.92 [0.53 to 1.3]	0.92	185.462	3	Western Sub-Saharan Africa
202	Cameroon	199.73 [149.05-262.31]	199.73	330.17 [246.29-432.06]	330.17	598.29 [440.67-788.79]	598.29	336.18 [249.44-441.5]	336.18	0.2 [0.1 to 0.3]	0.2	199.549	3	Western Sub-Saharan Africa
203	Cabo Verde	4.25 [3.13-5.54]	4.25	179.08 [132.09-233.32]	179.08	9.78 [7.13-12.91]	9.78	196.12 [142.67-258.13]	196.12	0.42 [0.36 to 0.48]	0.42	130.118	3	Western Sub-Saharan Africa
204	Chad	80.78 [59.3-105.75]	80.78	230.1 [169.34-298.66]	230.1	232.77 [172.13-304.12]	232.77	281.73 [209.24-367.09]	281.73	0.94 [0.83 to 1.05]	0.94	188.153	3	Western Sub-Saharan Africa
205	C么te d'Ivoire	180.58 [132.6-235.22]	180.58	276.08 [204.49-360.61]	276.08	453.62 [334.82-597.82]	453.62	278.4 [205.71-364.49]	278.4	0.03 [-0.22 to 0.27]	0.03	151.202	3	Western Sub-Saharan Africa
206	Gambia	11.87 [8.67-15.53]	11.87	224.18 [165-293.97]	224.18	30.71 [22.67-40.34]	30.71	230.03 [170.89-300.94]	230.03	0.23 [0.15 to 0.31]	0.23	158.719	3	Western Sub-Saharan Africa
207	Ghana	272.83 [200.09-356.89]	272.83	298.33 [219.02-392.79]	298.33	787.88 [576.72-1041.8]	787.88	343.02 [252.06-451.63]	343.02	0.64 [0.56 to 0.73]	0.64	188.781	3	Western Sub-Saharan Africa
208	Guinea	103.9 [77.07-136.22]	103.9	260.33 [194.09-339.41]	260.33	222.04 [164.19-289.47]	222.04	296.37 [219.72-387.05]	296.37	0.61 [0.49 to 0.72]	0.61	113.705	3	Western Sub-Saharan Africa
209	Guinea-Bissau	21.5 [15.8-28.19]	21.5	356.68 [262.33-466]	356.68	41.4 [30.34-53.91]	41.4	347.84 [255.31-454.84]	347.84	-0.05 [-0.1 to 0.01]	-0.05	92.5581	3	Western Sub-Saharan Africa
210	Liberia	29.9 [22-38.81]	29.9	229.84 [169.24-299.32]	229.84	65.33 [48.42-85.61]	65.33	212.55 [158.67-275.77]	212.55	0 [-0.24 to 0.25]	0	118.495	3	Western Sub-Saharan Africa
211	Mali	131.02 [96.08-171.94]	131.02	248.23 [183.85-324.44]	248.23	292.09 [215.4-383]	292.09	244.6 [180.58-321.41]	244.6	-0.07 [-0.13 to -0.01]	-0.07	122.935	3	Western Sub-Saharan Africa
212	Mauritania	53.41 [39.09-70.39]	53.41	409.1 [301.22-539.3]	409.1	90.42 [66.1-119.1]	90.42	333.2 [243.73-438.51]	333.2	-0.53 [-0.9 to -0.16]	-0.53	69.2941	3	Western Sub-Saharan Africa
213	Niger	102.45 [75.58-133.97]	102.45	241.82 [177.64-314.83]	241.82	269.71 [197.08-352.8]	269.71	237.48 [175.76-309.04]	237.48	-0.02 [-0.16 to 0.13]	-0.02	163.26	3	Western Sub-Saharan Africa
214	Nigeria	1155.68 [852.03-1513.12]	1155.68	203.98 [151.1-267.71]	203.98	2616.05 [1931.16-3434.29]	2616.05	212.03 [156.24-277.86]	212.03	0.39 [0.18 to 0.59]	0.39	126.365	3	Western Sub-Saharan Africa
215	Sao Tome and Principe	1.67 [1.23-2.18]	1.67	221.37 [164.28-290.27]	221.37	3.58 [2.63-4.73]	3.58	248.43 [183.86-327.01]	248.43	0.54 [0.45 to 0.63]	0.54	114.371	3	Western Sub-Saharan Africa
216	Senegal	110.62 [81.87-145.22]	110.62	254.84 [188.72-332.31]	254.84	254.47 [187.46-334.07]	254.47	259.8 [193.55-339.3]	259.8	0.19 [0.11 to 0.26]	0.19	130.04	3	Western Sub-Saharan Africa
217	Sierra Leone	60.2 [44.57-78.49]	60.2	253.16 [187.66-330.61]	253.16	143.47 [106.12-188.96]	143.47	278.26 [206.62-363.7]	278.26	0.53 [0.38 to 0.69]	0.53	138.322	3	Western Sub-Saharan Africa
218	Togo	61.64 [44.9-80.9]	61.64	300.75 [219.66-392.74]	300.75	163.4 [119.22-215.52]	163.4	296.54 [217.25-389.56]	296.54	0.02 [-0.1 to 0.14]	0.02	165.088	3	Western Sub-Saharan Africa
219	American Samoa	0.39 [0.29-0.51]	0.39	115.71 [86.23-152.69]	115.71	0.48 [0.36-0.64]	0.48	93.48 [68.9-124.25]	93.48	-0.83 [-0.96 to -0.7]	-0.83	23.0769	3	Western Sub-Saharan Africa
220	Bermuda	1.32 [0.96-1.76]	1.32	198.07 [142.82-263.58]	198.07	1.27 [0.92-1.69]	1.27	140.48 [101.14-187.3]	140.48	-1.37 [-1.56 to -1.18]	-1.37	-3.78788	3	Western Sub-Saharan Africa
221	Cook Islands	0.29 [0.21-0.38]	0.29	190.02 [138.16-253.32]	190.02	0.3 [0.22-0.4]	0.3	138.96 [101.25-185.62]	138.96	-1.23 [-1.3 to -1.15]	-1.23	3.44828	3	Western Sub-Saharan Africa
222	Greenland	0.5 [0.37-0.66]	0.5	96.05 [70.5-127.15]	96.05	0.48 [0.35-0.63]	0.48	71.5 [52.73-94.95]	71.5	-1.26 [-1.38 to -1.14]	-1.26	-4	3	Western Sub-Saharan Africa
223	Guam	1.59 [1.18-2.14]	1.59	144.36 [106.82-193.39]	144.36	2.11 [1.54-2.83]	2.11	115.74 [84.51-154.93]	115.74	-0.79 [-0.86 to -0.71]	-0.79	32.7044	3	Western Sub-Saharan Africa
224	Monaco	0.51 [0.37-0.68]	0.51	119.08 [85.49-159.85]	119.08	0.56 [0.4-0.75]	0.56	103.94 [74.4-138.82]	103.94	-0.61 [-0.77 to -0.46]	-0.61	9.80392	3	Western Sub-Saharan Africa
225	Nauru	0.1 [0.08-0.14]	0.1	157.69 [117.05-213.35]	157.69	0.11 [0.08-0.14]	0.11	144 [105.33-191.9]	144	-0.35 [-0.38 to -0.32]	-0.35	10	3	Western Sub-Saharan Africa
226	Niue	0.03 [0.02-0.03]	0.03	123.64 [90.77-164.23]	123.64	0.02 [0.02-0.03]	0.02	108.25 [79.1-144.24]	108.25	-0.52 [-0.58 to -0.47]	-0.52	-33.3333	3	Western Sub-Saharan Africa
227	Northern Mariana Islands	0.58 [0.43-0.79]	0.58	166.24 [120.65-223.32]	166.24	0.58 [0.42-0.77]	0.58	109.95 [79.82-147.25]	109.95	-1.63 [-1.72 to -1.55]	-1.63	0	3	Western Sub-Saharan Africa
228	Palau	0.14 [0.1-0.19]	0.14	112.09 [82.4-150.92]	112.09	0.24 [0.17-0.32]	0.24	105.67 [76.61-141.78]	105.67	-0.22 [-0.33 to -0.11]	-0.22	71.4286	3	Western Sub-Saharan Africa
229	Puerto Rico	70.4 [51.09-92.45]	70.4	194.63 [141.09-255.74]	194.63	59.52 [43.15-79.39]	59.52	124.35 [90.13-165.78]	124.35	-1.78 [-1.89 to -1.66]	-1.78	-15.4545	3	Western Sub-Saharan Africa
230	Saint Kitts and Nevis	0.55 [0.4-0.73]	0.55	156.24 [113.47-207.61]	156.24	0.87 [0.63-1.16]	0.87	126.87 [92.28-168.38]	126.87	-0.86 [-1.01 to -0.71]	-0.86	58.1818	3	Western Sub-Saharan Africa
231	San Marino	0.37 [0.27-0.5]	0.37	135.18 [97.74-180.28]	135.18	0.46 [0.34-0.61]	0.46	104.61 [75.52-139.21]	104.61	-1.1 [-1.17 to -1.03]	-1.1	24.3243	3	Western Sub-Saharan Africa
232	Tokelau	0.02 [0.01-0.02]	0.02	125.68 [92.23-164.99]	125.68	0.02 [0.01-0.02]	0.02	114.02 [83.72-151.72]	114.02	-0.4 [-0.47 to -0.34]	-0.4	0	3	Western Sub-Saharan Africa
233	Tuvalu	0.1 [0.08-0.14]	0.1	132.76 [97.43-175.66]	132.76	0.13 [0.1-0.17]	0.13	119.9 [87.48-158.56]	119.9	-0.45 [-0.52 to -0.39]	-0.45	30	3	Western Sub-Saharan Africa
234	United States Virgin Islands	2.02 [1.47-2.66]	2.02	196.68 [143.36-259.23]	196.68	1.8 [1.31-2.39]	1.8	130.16 [95.12-172.4]	130.16	-1.84 [-2.06 to -1.62]	-1.84	-10.8911	3	Western Sub-Saharan Africa
235	South Sudan	117.14 [86.15-151.64]	117.14	332.72 [245.28-431.09]	332.72	163.29 [120.21-212.95]	163.29	288.76 [214.53-374.85]	288.76	-0.55 [-0.63 to -0.46]	-0.55	39.3973	3	Western Sub-Saharan Africa
236	Sudan	163.94 [120.89-213.14]	163.94	128.18 [94.72-168.02]	128.18	291.51 [213.95-384.14]	291.51	106.37 [78.51-139.71]	106.37	-0.58 [-0.64 to -0.53]	-0.58	77.8151	3	Western Sub-Saharan Africa

## Sheet: YLLs
	type	YLLs 1990	val1990	AS-YLLs1990	AS-YLLs1990	YLLs 2019	val2019	AS-YLLs2019	AS-YLLs2019	EAPC_AS-YLLs	EAPC	values	code	Region
1	Overall	615152.93 [574597.56-664456.29]	615153	1119.48 [1049.47-1213.32]	1119.48	560130.14 [495074.73-612191.17]	560130	712.65 [631.15-779.96]	712.65	-1.54	-1.54 [-1.69 to -1.39]	-8.94457		Overall
2	Gender
3	Female	170825.65 [156109.86-187568.81]	170826	620.92 [569.81-677.55]	620.92	132099.09 [119337.71-144611.07]	132099	342.66 [308.86-376.41]	342.66	-2.11	-2.11 [-2.26 to -1.96]	-22.6702		Female
4	Male	444327.28 [414310.19-496406.83]	444327	1612.83 [1507.2-1802.11]	1612.83	428031.05 [365651.95-471639]	428031	1079.41 [922.74-1189.98]	1079.41	-1.34	-1.34 [-1.49 to -1.18]	-3.66762		Male
5	SDI region
6	High SDI	75315.09 [73973.81-76814.63]	75315.1	914.69 [897.42-934.38]	914.69	45753.64 [42267.09-50094.6]	45753.6	456.31 [422.13-499]	456.31	-2.69	-2.69 [-2.84 to -2.55]	-39.2504	1	High SDI
7	High-middle SDI	122322.48 [116029.71-136129.33]	122322	1037.32 [984-1152.95]	1037.32	84917.18 [76696.11-92027.81]	84917.2	570.29 [518.48-614.53]	570.29	-2.14	-2.14 [-2.43 to -1.85]	-30.5793	1	High-middle SDI
8	Middle SDI	236019 [219564.09-259147.21]	236019	1330.27 [1238.46-1469.08]	1330.27	198989.2 [175308.69-218392.56]	198989	798.58 [705.86-875.67]	798.58	-1.66	-1.66 [-1.84 to -1.48]	-15.6893	1	Middle SDI
9	Low-middle SDI	114662.52 [103735.73-128699.54]	114663	1014.95 [923.82-1134.17]	1014.95	137135.39 [117569.23-153575.65]	137135	774.52 [664.25-869.1]	774.52	-0.9	-0.9 [-1.04 to -0.75]	19.5991	1	Low-middle SDI
10	Low SDI	66472.39 [53802.54-79717.13]	66472.4	1191.68 [999.4-1372.84]	1191.68	92976.96 [75981.79-112403.46]	92977	868.24 [717.91-1031.82]	868.24	-1.07	-1.07 [-1.16 to -0.97]	39.8731	1	Low SDI
11	GBD region
12	Andean Latin America	4595.21 [4103.7-5282.18]	4595.21	1210.49 [1089.61-1397.79]	1210.49	5402.09 [4296.01-6572.8]	5402.09	840.18 [668.5-1021.65]	840.18	-1.11	-1.11 [-1.32 to -0.91]	17.5592	2	Andean Latin America
13	Bolivia (Plurinational State of)	1128.11 [889.04-1348.07]	1128.11	1680.89 [1366.47-1962.54]	1680.89	916.12 [663.21-1185.31]	916.12	790.35 [570.94-1021.85]	790.35	-2.72	-2.72 [-2.81 to -2.63]	-18.7916	3	Andean Latin America
14	Ecuador	1333.56 [1223.64-1558.02]	1333.56	1387.25 [1281.89-1606.43]	1387.25	2307.57 [1782.21-2871.56]	2307.57	1285.81 [995.67-1598.27]	1285.81	0.15	0.15 [-0.27 to 0.56]	73.0383	3	Andean Latin America
15	Peru	2133.54 [1841.76-2618.78]	2133.54	983.11 [849.43-1215.41]	983.11	2178.41 [1559.43-2934.91]	2178.41	629.32 [451.43-846.06]	629.32	-1.49	-1.49 [-1.71 to -1.27]	2.10308	3	Andean Latin America
16	Australasia	1868.04 [1825.38-1909.56]	1868.04	910.06 [888.6-931.87]	910.06	836.34 [787.63-879.67]	836.34	301.75 [283.82-318.91]	301.75	-3.88	-3.88 [-4.04 to -3.72]	-55.229	2	Australasia
17	Australia	1431.25 [1391.43-1470.58]	1431.25	839.68 [815.96-864.04]	839.68	675.72 [634.32-717.13]	675.72	285.85 [267.96-304.06]	285.85	-3.75	-3.75 [-3.91 to -3.58]	-52.7881	3	Australasia
18	New Zealand	436.8 [424.89-447.98]	436.8	1248.52 [1214.02-1280.88]	1248.52	160.62 [147.49-170.21]	160.62	388.13 [355.77-412.37]	388.13	-4.28	-4.28 [-4.49 to -4.06]	-63.228	3	Australasia
19	Caribbean	3774.65 [3528.76-4415.29]	3774.65	1038.52 [974.27-1216.77]	1038.52	3231.27 [2583.09-4151.54]	3231.27	677.41 [539.73-875.62]	677.41	-1.47	-1.47 [-1.66 to -1.27]	-14.3955	2	Caribbean
20	Antigua and Barbuda	3.06 [2.78-3.37]	3.06	501.81 [456.1-549.99]	501.81	3.05 [2.43-3.68]	3.05	327.57 [260.51-397.13]	327.57	-2.13	-2.13 [-2.56 to -1.69]	-0.326797	3	Caribbean
21	Bahamas	30.54 [27.49-33.71]	30.54	1146.56 [1032.53-1260.41]	1146.56	27.23 [21.89-34.18]	27.23	673.52 [542.02-848.31]	673.52	-2.24	-2.24 [-2.77 to -1.72]	-10.8382	3	Caribbean
22	Barbados	17.21 [15.9-18.46]	17.21	647.33 [599.47-693.8]	647.33	12.83 [9.42-16.21]	12.83	420.66 [310.38-533.64]	420.66	-2.1	-2.1 [-2.41 to -1.79]	-25.4503	3	Caribbean
23	Belize	20.44 [18.59-22.67]	20.44	1083.7 [986.26-1203.17]	1083.7	42.28 [36.21-48.59]	42.28	983.58 [843-1130.12]	983.58	-1.53	-1.53 [-2.08 to -0.97]	106.849	3	Caribbean
24	Cuba	1311.78 [1272.25-1355.67]	1311.78	1127.98 [1095.05-1166]	1127.98	429.92 [339.93-534.25]	429.92	362.36 [288.6-446.35]	362.36	-4.71	-4.71 [-5.23 to -4.18]	-67.2262	3	Caribbean
25	Dominica	7.47 [6.29-8.58]	7.47	1025.79 [863.72-1179.73]	1025.79	5.44 [4.2-6.92]	5.44	777.12 [599.88-988.72]	777.12	-1.25	-1.25 [-1.4 to -1.09]	-27.1754	3	Caribbean
26	Dominican Republic	874.21 [776.54-1091.54]	874.21	1191.45 [1053.24-1438.08]	1191.45	1305.48 [950.29-1703.76]	1305.48	1162.91 [845.62-1517.11]	1162.91	0.33	0.33 [0.14 to 0.52]	49.3325	3	Caribbean
27	Grenada	6.26 [5.59-6.98]	6.26	784.18 [703.98-874.14]	784.18	4.66 [3.96-5.41]	4.66	424.31 [360.58-490.13]	424.31	-1.91	-1.91 [-2.25 to -1.56]	-25.5591	3	Caribbean
28	Guyana	84.4 [71.68-96.82]	84.4	1104.39 [941.92-1262.51]	1104.39	80.03 [60.31-103.05]	80.03	979.9 [738.95-1259.77]	979.9	0.12	0.12 [-0.1 to 0.34]	-5.17773	3	Caribbean
29	Haiti	689.47 [513.71-1174.24]	689.47	966.34 [714.71-1915.75]	966.34	807.42 [541.9-1827.36]	807.42	618.86 [408.92-1466.44]	618.86	-1.25	-1.25 [-1.51 to -0.98]	17.1073	3	Caribbean
30	Jamaica	58.92 [54.47-64.12]	58.92	245.59 [229.25-266.8]	245.59	78.34 [59.86-99.49]	78.34	263.49 [200.79-335.1]	263.49	0.11	0.11 [-0.38 to 0.6]	32.9599	3	Caribbean
31	Saint Lucia	13.94 [12.92-15.05]	13.94	1064.31 [990.42-1146.45]	1064.31	11.92 [10-14.09]	11.92	637.76 [533.69-753.4]	637.76	-2.02	-2.02 [-2.25 to -1.8]	-14.4907	3	Caribbean
32	Saint Vincent and the Grenadines	6.8 [6.16-7.45]	6.8	633.7 [578.73-692.38]	633.7	4.42 [3.65-5.24]	4.42	375.12 [309.76-446.57]	375.12	-2.29	-2.29 [-2.51 to -2.07]	-35	3	Caribbean
33	Suriname	46.28 [33.26-52.45]	46.28	1178.02 [873.88-1324.31]	1178.02	49.3 [40.11-61.06]	49.3	842.9 [686.9-1041.83]	842.9	-1.36	-1.36 [-1.71 to -1.01]	6.5255	3	Caribbean
34	Trinidad and Tobago	99.93 [94.2-105.84]	99.93	817.12 [772.85-861.56]	817.12	84.53 [63-110.92]	84.53	601.36 [450.35-790.43]	601.36	-0.75	-0.75 [-1.19 to -0.3]	-15.4108	3	Caribbean
35	Central Asia	7021.12 [6763.7-7243.32]	7021.12	1016.78 [978.5-1045.94]	1016.78	6050.06 [5394.07-6773.44]	6050.06	623.11 [555.57-697.03]	623.11	-1.02	-1.02 [-1.5 to -0.54]	-13.8306	2	Central Asia
36	Armenia	275.76 [263.7-290.52]	275.76	794.83 [760.21-836.31]	794.83	105.3 [88.33-122.3]	105.3	334.79 [282.87-386.52]	334.79	-2.97	-2.97 [-3.51 to -2.43]	-61.8146	3	Central Asia
37	Azerbaijan	591.01 [466.97-645.09]	591.01	808.92 [626.93-884.93]	808.92	377.83 [292.21-535.39]	377.83	344.44 [267.53-487.8]	344.44	-3.27	-3.27 [-3.99 to -2.54]	-36.0705	3	Central Asia
38	Georgia	636.25 [584.47-689.52]	636.25	1129.17 [1034.78-1223.14]	1129.17	303.92 [258.66-356.04]	303.92	833.16 [710.35-971.67]	833.16	0.06	0.06 [-0.95 to 1.08]	-52.2326	3	Central Asia
39	Kazakhstan	2198.28 [2098.13-2304.38]	2198.28	1304.18 [1246.12-1366.84]	1304.18	1385.82 [1161.75-1590]	1385.82	731.57 [613.2-838.25]	731.57	-1.04	-1.04 [-1.87 to -0.2]	-36.9589	3	Central Asia
40	Kyrgyzstan	570.23 [542.07-601.03]	570.23	1301.31 [1240.25-1366.54]	1301.31	498.59 [442.47-562.93]	498.59	751.83 [665.87-850.47]	751.83	-0.65	-0.65 [-1.28 to -0.02]	-12.5634	3	Central Asia
41	Mongolia	165.26 [135.43-221.98]	165.26	754.07 [613.77-1040.73]	754.07	343.03 [265.92-440.6]	343.03	949.66 [734.76-1216.46]	949.66	0.7	0.7 [0.27 to 1.13]	107.57	3	Central Asia
42	Tajikistan	400.35 [292.43-444.46]	400.35	779.32 [542.66-865.85]	779.32	371.65 [304.08-463.81]	371.65	393.91 [321.56-490.5]	393.91	-2.46	-2.46 [-3.16 to -1.75]	-7.16873	3	Central Asia
43	Turkmenistan	366.42 [344.81-392.87]	366.42	966.02 [919.45-1025.33]	966.02	149.42 [121.83-184.41]	149.42	283.91 [231.83-350.06]	283.91	-4.32	-4.32 [-4.7 to -3.94]	-59.2217	3	Central Asia
44	Uzbekistan	1817.56 [1723.81-1911.21]	1817.56	883.97 [847.16-920.55]	883.97	2514.52 [2108.04-2969.22]	2514.52	726.35 [610.91-856.73]	726.35	0.09	0.09 [-0.28 to 0.45]	38.3459	3	Central Asia
45	Central Europe	11110.2 [10877.01-11309.58]	11110.2	905.22 [885.46-922.98]	905.22	4325.27 [3811.38-4879.78]	4325.27	383.63 [338.5-431.79]	383.63	-3.34	-3.34 [-3.52 to -3.16]	-61.0694	2	Central Europe
46	Albania	221.62 [202.86-245.6]	221.62	647.97 [582.67-706]	647.97	112.07 [86.52-145.59]	112.07	421.45 [330.37-539.38]	421.45	-1.06	-1.06 [-1.49 to -0.64]	-49.4315	3	Central Europe
47	Bosnia and Herzegovina	128.78 [114.08-188.24]	128.78	273.55 [243.38-392.25]	273.55	72.76 [55.59-91.85]	72.76	211.45 [162.29-270.46]	211.45	-1.15	-1.15 [-1.49 to -0.81]	-43.5005	3	Central Europe
48	Bulgaria	708.1 [671.38-744.52]	708.1	840.7 [797.08-884.5]	840.7	283.05 [225.19-355.03]	283.05	450.87 [361.4-559.04]	450.87	-2.23	-2.23 [-2.48 to -1.98]	-60.0268	3	Central Europe
49	Croatia	466.64 [440.47-495.35]	466.64	945.59 [892.87-1002.31]	945.59	149.2 [118.56-185.95]	149.2	368.46 [294.53-459.75]	368.46	-3.41	-3.41 [-3.78 to -3.04]	-68.0267	3	Central Europe
50	Czechia	716.14 [690.65-739.69]	716.14	704.43 [678.61-730.86]	704.43	291.68 [240.45-352.88]	291.68	288.95 [236.76-349.39]	288.95	-3.93	-3.93 [-4.3 to -3.55]	-59.2705	3	Central Europe
51	Hungary	1040.61 [1011.15-1071.41]	1040.61	1003.95 [974.24-1035.18]	1003.95	303.21 [252.17-368.11]	303.21	301.44 [251.55-365.89]	301.44	-4.5	-4.5 [-4.84 to -4.16]	-70.8623	3	Central Europe
52	North Macedonia	98.7 [89.47-110.18]	98.7	483.23 [438.28-538.52]	483.23	71.57 [55.31-90.86]	71.57	320.38 [249.38-405.7]	320.38	-1.61	-1.61 [-1.78 to -1.44]	-27.4873	3	Central Europe
53	Montenegro	34.54 [30.7-39.49]	34.54	540.5 [479.98-615.42]	540.5	23.94 [19.5-28.93]	23.94	372.43 [302.89-449.96]	372.43	-1.28	-1.28 [-1.66 to -0.89]	-30.6891	3	Central Europe
54	Poland	4016.17 [3886.63-4095.79]	4016.17	1055.74 [1023.7-1076.26]	1055.74	1602.5 [1344.77-1914.8]	1602.5	419.67 [354.53-496.16]	419.67	-3.58	-3.58 [-3.81 to -3.36]	-60.0988	3	Central Europe
55	Romania	2210.21 [2126.95-2299.15]	2210.21	953.3 [916.32-995.31]	953.3	902.88 [749.3-1085.52]	902.88	479.28 [401.56-572.32]	479.28	-2.74	-2.74 [-3.01 to -2.47]	-59.1496	3	Central Europe
56	Serbia	733.2 [620-823.01]	733.2	814.77 [689.04-924.34]	814.77	278.89 [219.67-352.54]	278.89	306.88 [241.78-383.53]	306.88	-3.75	-3.75 [-3.97 to -3.53]	-61.9626	3	Central Europe
57	Slovakia	503.51 [415.36-543.41]	503.51	946.68 [782.37-1022.31]	946.68	178.91 [136.13-237.73]	178.91	332.38 [256.58-430.04]	332.38	-4.04	-4.04 [-4.32 to -3.77]	-64.4674	3	Central Europe
58	Slovenia	231.98 [183.01-291.84]	231.98	1161.45 [925.87-1453.43]	1161.45	54.62 [42.94-70.43]	54.62	290.75 [233.33-370.51]	290.75	-5.52	-5.52 [-5.89 to -5.14]	-76.4549	3	Central Europe
59	Central Latin America	20682.55 [20105.62-21296.33]	20682.5	1282.13 [1253.22-1310.85]	1282.13	19995.45 [16772.07-23598.07]	19995.5	775.52 [650.99-914.12]	775.52	-1.72	-1.72 [-1.87 to -1.57]	-3.32212	2	Central Latin America
60	Colombia	3698.13 [3529.87-3868.98]	3698.13	1142.09 [1097.14-1187.6]	1142.09	3489 [2638.62-4472.25]	3489	701.71 [531.15-899.1]	701.71	-1.99	-1.99 [-2.2 to -1.77]	-5.65502	3	Central Latin America
61	Costa Rica	262.06 [250.83-274.92]	262.06	897.2 [860.61-939.02]	897.2	379.7 [297.32-478.38]	379.7	753.74 [591.36-949.28]	753.74	-0.92	-0.92 [-1.22 to -0.62]	44.8905	3	Central Latin America
62	El Salvador	778.65 [714.26-965.2]	778.65	1532.46 [1419.3-1882.82]	1532.46	546.7 [405.98-772.78]	546.7	865.61 [643.66-1208.77]	865.61	-2.55	-2.55 [-2.9 to -2.21]	-29.7887	3	Central Latin America
63	Guatemala	548.89 [489.4-612.12]	548.89	769.7 [681.66-863.04]	769.7	1441.26 [1126.85-1812.75]	1441.26	803.2 [627.04-1011.94]	803.2	0.37	0.37 [-0.04 to 0.78]	162.577	3	Central Latin America
64	Honduras	422.23 [355.58-504.01]	422.23	968.96 [799.03-1153.52]	968.96	530.84 [367.39-722.97]	530.84	585.38 [415.54-796.88]	585.38	-1.84	-1.84 [-2.15 to -1.53]	25.7229	3	Central Latin America
65	Mexico	11531.53 [11099.66-12025.47]	11531.5	1370.23 [1331.88-1413.31]	1370.23	10007.08 [8438.61-11648.77]	10007.1	777.62 [657.87-903.43]	777.62	-1.8	-1.8 [-1.98 to -1.61]	-13.2198	3	Central Latin America
66	Nicaragua	317.06 [276.62-353.19]	317.06	840.33 [731.35-908.44]	840.33	351.96 [275.7-443.35]	351.96	546.29 [433.61-682.8]	546.29	-1.58	-1.58 [-1.95 to -1.22]	11.0074	3	Central Latin America
67	Panama	268.96 [250.02-286.6]	268.96	1128.36 [1053.69-1196.22]	1128.36	251.78 [192.08-325.05]	251.78	598.43 [456.94-771.97]	598.43	-2.39	-2.39 [-2.57 to -2.21]	-6.38757	3	Central Latin America
68	Venezuela (Bolivarian Republic of)	2855.05 [2738.98-2967.06]	2855.05	1515.37 [1457.91-1573.39]	1515.37	2997.14 [2278.78-3907.45]	2997.14	1049.66 [796.93-1363.78]	1049.66	-1.24	-1.24 [-1.46 to -1.02]	4.9768	3	Central Latin America
69	Central Sub-Saharan Africa	18640.07 [13922.5-23605.77]	18640.1	2877.8 [2217.43-3521.88]	2877.8	25856.88 [18382.31-34703.36]	25856.9	2004.21 [1416.64-2686.55]	2004.21	-1.2	-1.2 [-1.38 to -1.02]	38.7166	2	Central Sub-Saharan Africa
70	Angola	3409.81 [2359.24-4780.67]	3409.81	2776.14 [2044.2-3653.25]	2776.14	5593.23 [3754.75-7396.26]	5593.23	1872.6 [1289.1-2504.2]	1872.6	-1.42	-1.42 [-1.82 to -1.02]	64.0335	3	Central Sub-Saharan Africa
71	Central African Republic	890.37 [664.98-1169.76]	890.37	3030.3 [2334.38-3875.54]	3030.3	1836.46 [1310.48-2519.26]	1836.46	3369.44 [2418.42-4554.36]	3369.44	0.54	0.54 [0.26 to 0.82]	106.258	3	Central Sub-Saharan Africa
72	Congo	550.62 [424.28-736.02]	550.62	2304.59 [1815.7-3010.19]	2304.59	806.33 [560.12-1131.75]	806.33	1599.81 [1122.5-2224.9]	1599.81	-1.47	-1.47 [-1.78 to -1.15]	46.4404	3	Central Sub-Saharan Africa
73	Democratic Republic of the Congo	13490.47 [9013.13-17842.56]	13490.5	2958.44 [2020.56-3778.78]	2958.44	17194.03 [11852-24249.87]	17194	2008.59 [1388.57-2817.44]	2008.59	-1.25	-1.25 [-1.36 to -1.15]	27.4532	3	Central Sub-Saharan Africa
74	Equatorial Guinea	113.1 [80.82-154.16]	113.1	2399.28 [1746.71-3183.24]	2399.28	161.6 [95.76-247.28]	161.6	1168.04 [724.26-1804.63]	1168.04	-3.01	-3.01 [-3.26 to -2.76]	42.8824	3	Central Sub-Saharan Africa
75	Gabon	185.7 [141.9-248.55]	185.7	1895.93 [1496.85-2530.3]	1895.93	265.23 [181.77-364.46]	265.23	1533.79 [1062.54-2101.44]	1533.79	-0.65	-0.65 [-0.94 to -0.35]	42.8271	3	Central Sub-Saharan Africa
76	East Asia	134876.4 [116719.99-182710.55]	134876	1070.96 [928.25-1449.51]	1070.96	108205.99 [90248.37-125499.26]	108206	685.89 [579.57-791.86]	685.89	-1.25	-1.25 [-1.68 to -0.83]	-19.774	2	East Asia
77	China	127393.97 [109426.1-174247.4]	127394	1047.61 [901.73-1432.34]	1047.61	102989.37 [85329.99-120849.91]	102989	675.3 [567.32-781.03]	675.3	-1.21	-1.21 [-1.67 to -0.76]	-19.1568	3	East Asia
78	Democratic People's Republic of Korea	3690.35 [2700.31-5001.17]	3690.35	1665.42 [1226.54-2266.18]	1665.42	3825.53 [2764.43-5262.18]	3825.53	1333.13 [973.55-1817.17]	1333.13	-0.52	-0.52 [-0.62 to -0.42]	3.66307	3	East Asia
79	Taiwan (Province of China)	3792.08 [3700.44-3876.87]	3792.08	1810.03 [1767.33-1849.34]	1810.03	1391.1 [1086.78-1784.06]	1391.1	550.35 [432.91-699.56]	550.35	-4.72	-4.72 [-5.02 to -4.43]	-63.3156	3	East Asia
80	Eastern Europe	28853.19 [28222.43-30444.56]	28853.2	1274.87 [1246.19-1341.79]	1274.87	13983.51 [12460.7-15780.93]	13983.5	699.41 [624.57-783.47]	699.41	-2.44	-2.44 [-2.87 to -2.01]	-51.5357	2	Eastern Europe
81	Belarus	1254.29 [1211.83-1300.66]	1254.29	1204.32 [1161.35-1249.62]	1204.32	455.97 [358.52-590.48]	455.97	481.82 [379-626.17]	481.82	-3.89	-3.89 [-4.41 to -3.37]	-63.6472	3	Eastern Europe
82	Estonia	215.74 [206.47-225.42]	215.74	1413.02 [1351.5-1477.66]	1413.02	33.4 [26.15-42.22]	33.4	265.98 [210.47-331.79]	265.98	-6.91	-6.91 [-7.35 to -6.47]	-84.5184	3	Eastern Europe
83	Latvia	453.98 [436.4-472]	453.98	1730.55 [1662.76-1799.47]	1730.55	77.61 [63.53-95.17]	77.61	425.71 [350.56-520.03]	425.71	-6.02	-6.02 [-6.5 to -5.55]	-82.9045	3	Eastern Europe
84	Lithuania	539.23 [520.92-560.86]	539.23	1451.09 [1402.92-1507.71]	1451.09	104.92 [86.27-126.91]	104.92	380.6 [316.59-457.05]	380.6	-5.08	-5.08 [-5.76 to -4.4]	-80.5426	3	Eastern Europe
85	Republic of Moldova	626.79 [599.38-655.98]	626.79	1408.99 [1345.3-1474.45]	1408.99	164.13 [144.15-188.15]	164.13	449.02 [396.31-508.22]	449.02	-3.36	-3.36 [-3.75 to -2.97]	-73.8142	3	Eastern Europe
86	Russian Federation	19715.32 [19226.82-21210.83]	19715.3	1295.89 [1263.43-1389.14]	1295.89	9790.3 [8445.27-11377.73]	9790.3	698.37 [606.01-807.52]	698.37	-2.44	-2.44 [-2.98 to -1.9]	-50.3417	3	Eastern Europe
87	Ukraine	6047.84 [5840.85-6276.64]	6047.84	1171.85 [1129.17-1219.21]	1171.85	3357.17 [2771.64-3987.78]	3357.17	816.46 [681.99-962.96]	816.46	-1.89	-1.89 [-2.6 to -1.18]	-44.4898	3	Eastern Europe
88	Eastern Sub-Saharan Africa	19816.45 [15866.61-23656.07]	19816.5	1079.09 [913.33-1254.99]	1079.09	24495.45 [20441.12-29782.61]	24495.5	692.64 [584.06-821.45]	692.64	-1.6	-1.6 [-1.66 to -1.54]	23.6117	2	Eastern Sub-Saharan Africa
89	Burundi	766.49 [576.07-991.89]	766.49	1416.89 [1116.39-1773.76]	1416.89	1016.5 [759.36-1444.55]	1016.5	980.26 [736.13-1388]	980.26	-1.41	-1.41 [-1.54 to -1.28]	32.6175	3	Eastern Sub-Saharan Africa
90	Comoros	54.06 [16.26-81.37]	54.06	1182.4 [413.05-1730.69]	1182.4	67.13 [41.91-91.58]	67.13	992.98 [653.85-1336.43]	992.98	-0.97	-0.97 [-1.4 to -0.55]	24.1768	3	Eastern Sub-Saharan Africa
91	Djibouti	36.42 [26.06-47.44]	36.42	822.22 [601.6-1077.81]	822.22	78.57 [52.6-109.78]	78.57	728.27 [504.42-994.43]	728.27	-0.58	-0.58 [-0.83 to -0.33]	115.733	3	Eastern Sub-Saharan Africa
92	Eritrea	323.4 [226.53-433.55]	323.4	1177.75 [835.66-1530.27]	1177.75	575.5 [390.14-824.04]	575.5	988.86 [688.98-1381.89]	988.86	-0.66	-0.66 [-0.8 to -0.52]	77.953	3	Eastern Sub-Saharan Africa
93	Ethiopia	6415.43 [4949.31-8144.25]	6415.43	1314.88 [1048.68-1632.82]	1314.88	4609.47 [3792.28-5673.76]	4609.47	510.67 [422.65-615.89]	510.67	-3.6	-3.6 [-3.72 to -3.48]	-28.1503	3	Eastern Sub-Saharan Africa
94	Kenya	1049.32 [889.59-1260.11]	1049.32	526.73 [448.9-673.62]	526.73	2157.74 [1724.25-2827.71]	2157.74	515.96 [413.59-663.78]	515.96	0.31	0.31 [-0.03 to 0.65]	105.632	3	Eastern Sub-Saharan Africa
95	Madagascar	1403.74 [989.28-1710.6]	1403.74	1117.49 [882.52-1324.97]	1117.49	1514.6 [1173.18-1885.65]	1514.6	649.11 [497.28-810.34]	649.11	-1.7	-1.7 [-1.88 to -1.51]	7.89747	3	Eastern Sub-Saharan Africa
96	Malawi	1033.03 [750.22-1337.31]	1033.03	1007.93 [779.94-1230.36]	1007.93	1093.01 [812.9-1424.59]	1093.01	674.7 [514.21-864.52]	674.7	-1.57	-1.57 [-1.74 to -1.39]	5.80622	3	Eastern Sub-Saharan Africa
97	Mauritius	75.73 [71.88-80.27]	75.73	685.35 [652.31-722.82]	685.35	71.72 [58.24-87.6]	71.72	526.72 [428.61-640.04]	526.72	-1.29	-1.29 [-1.5 to -1.08]	-5.29513	3	Eastern Sub-Saharan Africa
98	Mozambique	1477.01 [1089.34-1953.47]	1477.01	1137.53 [895.33-1434.99]	1137.53	2490.66 [1782.28-3337.49]	2490.66	1068.19 [794.69-1413.54]	1068.19	0.12	0.12 [-0.05 to 0.28]	68.6285	3	Eastern Sub-Saharan Africa
99	Rwanda	1368.74 [826.45-1699.05]	1368.74	2020.25 [1271.59-2466.2]	2020.25	1188.63 [896.75-1563.34]	1188.63	1045.81 [807.16-1359.61]	1045.81	-3.06	-3.06 [-3.36 to -2.76]	-13.1588	3	Eastern Sub-Saharan Africa
100	Seychelles	4.11 [3.57-5.74]	4.11	573.11 [501.17-808.52]	573.11	7.31 [5.98-8.46]	7.31	678.21 [556.57-782.62]	678.21	0.13	0.13 [-0.2 to 0.47]	77.8589	3	Eastern Sub-Saharan Africa
101	Somalia	804.21 [566.01-1081.17]	804.21	1241.86 [911.57-1601.7]	1241.86	1964.08 [1456.97-2665.98]	1964.08	1099.93 [813.76-1473.95]	1099.93	-0.27	-0.27 [-0.39 to -0.16]	144.225	3	Eastern Sub-Saharan Africa
102	United Republic of Tanzania	2153.99 [1675.84-2702.69]	2153.99	823.03 [675.76-998.61]	823.03	3063.03 [2352.29-4013.04]	3063.03	588.91 [463.27-753.86]	588.91	-1.06	-1.06 [-1.11 to -1]	42.2026	3	Eastern Sub-Saharan Africa
103	Uganda	1511.58 [1091.58-1995.63]	1511.58	941.64 [713.4-1180.3]	941.64	2922.42 [2135.81-3894.28]	2922.42	852.48 [643.97-1093.66]	852.48	-0.73	-0.73 [-1.06 to -0.41]	93.3355	3	Eastern Sub-Saharan Africa
104	Zambia	879.21 [677.91-1142.51]	879.21	1079.23 [889.14-1305.4]	1079.23	1196.06 [888.89-1516.75]	1196.06	769.71 [580.1-977.31]	769.71	-1.35	-1.35 [-1.61 to -1.09]	36.038	3	Eastern Sub-Saharan Africa
105	High-income Asia Pacific	14630.43 [14091.78-15100.32]	14630.4	836.17 [803.86-864.4]	836.17	4159.86 [3876.63-4932.19]	4159.86	205.95 [192.38-249.66]	205.95	-5.76	-5.76 [-6.07 to -5.45]	-71.5671	2	High-income Asia Pacific
106	Japan	6857.45 [6775.9-6950.44]	6857.45	541.82 [534.81-549.95]	541.82	1954.95 [1868.48-2041.88]	1954.95	151.36 [146.99-157.68]	151.36	-4.99	-4.99 [-5.19 to -4.79]	-71.4916	3	High-income Asia Pacific
107	Singapore	141.13 [134.95-147.49]	141.13	420.3 [402.37-438.11]	420.3	67.56 [60.72-74.86]	67.56	120.55 [108.14-133.5]	120.55	-4.49	-4.49 [-4.64 to -4.35]	-52.1292	3	High-income Asia Pacific
108	Brunei Darussalam	7589.7 [7033.1-8054.85]	7589.7	1682.11 [1553.71-1789.18]	1682.11	2108.7 [1855.04-2861.48]	2108.7	339.31 [296.64-472.09]	339.31	-6.67	-6.67 [-7.07 to -6.26]	-72.2163	3	High-income Asia Pacific
109	Republic of Korea	42.15 [36.18-47.8]	42.15	1609.9 [1372.18-1822.9]	1609.9	28.64 [24.28-35.75]	28.64	628.79 [534.07-775.18]	628.79	-3.66	-3.66 [-4.07 to -3.25]	-32.0522	3	High-income Asia Pacific
110	High-income North America	27377.14 [27044.13-27743.03]	27377.1	977.24 [965.28-990.47]	977.24	18847.35 [17859.34-19403.46]	18847.3	528.22 [499.43-544.36]	528.22	-2.26	-2.26 [-2.48 to -2.03]	-31.1566	2	High-income North America
111	Canada	2210.98 [2153.66-2265.65]	2210.98	814.89 [792.97-835.75]	814.89	1025.22 [963.04-1089.88]	1025.22	298.84 [278.6-319.23]	298.84	-3.71	-3.71 [-3.92 to -3.5]	-53.6305	3	High-income North America
112	United States of America	25162.62 [24848.94-25517.32]	25162.6	994.91 [982.06-1009.37]	994.91	17820.76 [16856.11-18363.59]	17820.8	553.08 [521.25-570.64]	553.08	-2.16	-2.16 [-2.39 to -1.92]	-29.1776	3	High-income North America
113	North Africa and Middle East	79207.39 [64004.44-90100.17]	79207.4	2171.33 [1760.48-2415.62]	2171.33	73394.98 [60585.39-85790.4]	73395	1189.51 [976.57-1391.31]	1189.51	-2.04	-2.04 [-2.07 to -2.02]	-7.33822	2	North Africa and Middle East
114	Algeria	8247.74 [6130.63-10130.39]	8247.74	3112.84 [2249.13-3836.74]	3112.84	5488.47 [4192.57-6654.53]	5488.47	1290.35 [986.31-1565.26]	1290.35	-3.18	-3.18 [-3.31 to -3.05]	-33.4549	3	North Africa and Middle East
115	Bahrain	62.99 [54.68-72.92]	62.99	1260.92 [1099.81-1462.98]	1260.92	87.67 [69.29-112.26]	87.67	635.63 [509.71-793.03]	635.63	-2.84	-2.84 [-3.14 to -2.54]	39.1808	3	North Africa and Middle East
116	Egypt	17199.51 [11825.1-20386.16]	17199.5	2831.42 [2037.56-3264.16]	2831.42	13736.21 [9511.17-18176.88]	13736.2	1460.23 [984.46-1941.96]	1460.23	-1.97	-1.97 [-2.17 to -1.77]	-20.136	3	North Africa and Middle East
117	Iran (Islamic Republic of)	19158.94 [16232.23-22118.29]	19158.9	3063.47 [2615.77-3419.84]	3063.47	10116.4 [8746.89-11683.5]	10116.4	1184.72 [1031.68-1370.06]	1184.72	-3.37	-3.37 [-3.7 to -3.05]	-47.1975	3	North Africa and Middle East
118	Iraq	2268.95 [1894.31-2734.26]	2268.95	1256.31 [1051.19-1508.32]	1256.31	2949.03 [2199.24-3904.78]	2949.03	700.2 [524.28-917.55]	700.2	-2.12	-2.12 [-2.34 to -1.91]	29.9733	3	North Africa and Middle East
119	Jordan	416.39 [360.4-478.08]	416.39	1081.92 [933.56-1243.31]	1081.92	687.07 [578.21-814.27]	687.07	586.56 [495.37-695.62]	586.56	-2.64	-2.64 [-2.91 to -2.38]	65.0064	3	North Africa and Middle East
120	Kuwait	234.58 [212.68-253.28]	234.58	1345.96 [1203.21-1455.7]	1345.96	275.38 [227.97-328.14]	275.38	654.62 [538.46-785.53]	654.62	-2.39	-2.39 [-2.72 to -2.07]	17.3928	3	North Africa and Middle East
121	Lebanon	205.52 [162.83-253.18]	205.52	644.63 [511.64-788.48]	644.63	207.47 [158.67-260.71]	207.47	400.93 [307.56-503.18]	400.93	-1.51	-1.51 [-1.79 to -1.23]	0.948813	3	North Africa and Middle East
122	Libya	927 [675.31-1148.87]	927	2181.72 [1539.61-2666.53]	2181.72	1041.16 [717.08-1367.13]	1041.16	1450.85 [1013.74-1883.7]	1450.85	-1.37	-1.37 [-1.55 to -1.18]	12.315	3	North Africa and Middle East
123	Morocco	5333.89 [3666.08-6531.56]	5333.89	2065.65 [1385.68-2512.54]	2065.65	4184.47 [2913.1-5899.22]	4184.47	1142.57 [799.39-1587.6]	1142.57	-2.38	-2.38 [-2.61 to -2.15]	-21.5494	3	North Africa and Middle East
124	Palestine	206.46 [152.05-260.76]	206.46	851.72 [653.48-1055.93]	851.72	217.72 [184.63-254.39]	217.72	440.01 [369.7-513.32]	440.01	-2.29	-2.29 [-2.54 to -2.05]	5.45384	3	North Africa and Middle East
125	Oman	917.12 [732.08-1123.75]	917.12	5012.15 [3966.91-6140.95]	5012.15	1097.62 [963.82-1239.01]	1097.62	2338.32 [2054.42-2631.45]	2338.32	-2.48	-2.48 [-2.84 to -2.12]	19.6812	3	North Africa and Middle East
126	Qatar	112.84 [91.65-132.17]	112.84	2721.5 [2108.74-3234.39]	2721.5	389.46 [301.6-498.33]	389.46	1333.56 [1029.81-1704.62]	1333.56	-2.58	-2.58 [-2.96 to -2.19]	245.144	3	North Africa and Middle East
127	Saudi Arabia	4074.61 [3111.07-4980.3]	4074.61	2851.89 [2156.97-3494.93]	2851.89	10295.85 [7513.56-13831.54]	10295.9	2437.77 [1797.11-3168.03]	2437.77	-0.1	-0.1 [-0.33 to 0.12]	152.683	3	North Africa and Middle East
128	Syrian Arab Republic	1235.74 [997.14-1516.95]	1235.74	955.34 [771.44-1150.4]	955.34	884.53 [680.59-1152.97]	884.53	605.3 [464.88-784.01]	605.3	-1.74	-1.74 [-2.05 to -1.43]	-28.421	3	North Africa and Middle East
129	Tunisia	1355.35 [1177.73-1546.51]	1355.35	1531.1 [1332.42-1738.59]	1531.1	1080.99 [774.93-1441.28]	1080.99	908.14 [653.92-1197.2]	908.14	-1.86	-1.86 [-1.93 to -1.78]	-20.2427	3	North Africa and Middle East
130	Turkey	5098.74 [4245.95-6056.37]	5098.74	811.52 [682.54-955.17]	811.52	3520.78 [2695.07-4297.34]	3520.78	425.42 [331.75-516.84]	425.42	-2.19	-2.19 [-2.77 to -1.61]	-30.948	3	North Africa and Middle East
131	United Arab Emirates	425.41 [311.31-541.92]	425.41	2581.11 [1874.1-3333.49]	2581.11	1804.47 [1030.37-2674.77]	1804.47	1655.76 [994.67-2396.7]	1655.76	-1.49	-1.49 [-1.71 to -1.27]	324.172	3	North Africa and Middle East
132	Yemen	5083.4 [3016.84-7522.94]	5083.4	3333.78 [2036.9-4670.78]	3333.78	6624.77 [4481.88-8841.52]	6624.77	2187.86 [1457.46-2906]	2187.86	-1.53	-1.53 [-1.63 to -1.43]	30.3216	3	North Africa and Middle East
133	Oceania	875.11 [704.29-1095.84]	875.11	1347.93 [1089.5-1666.99]	1347.93	1564.89 [1207.96-2103.93]	1564.89	1167.18 [901.94-1544.68]	1167.18	-0.43	-0.43 [-0.49 to -0.37]	78.8221	2	Oceania
134	Fiji	53.92 [44.41-64.99]	53.92	695.03 [572.93-843.19]	695.03	46.71 [35.74-60.15]	46.71	506.68 [387.51-651.49]	506.68	-1.27	-1.27 [-1.43 to -1.11]	-13.3717	3	Oceania
135	Kiribati	8.03 [6.47-9.99]	8.03	1057.38 [851.38-1307.8]	1057.38	11.16 [8.48-14.05]	11.16	936.98 [699.31-1175.51]	936.98	-0.21	-0.21 [-0.39 to -0.02]	38.9788	3	Oceania
136	Marshall Islands	5.08 [4.1-7.04]	5.08	1300.55 [1073.54-1792.4]	1300.55	5.46 [3.89-7.32]	5.46	978.01 [712.37-1296.9]	978.01	-0.79	-0.79 [-0.91 to -0.67]	7.48031	3	Oceania
137	Micronesia (Federated States of)	13.83 [10.78-17.61]	13.83	1463.75 [1146.4-1882.57]	1463.75	11.22 [6.82-15.48]	11.22	1104.69 [667.88-1505.22]	1104.69	-1.07	-1.07 [-1.16 to -0.98]	-18.872	3	Oceania
138	Papua New Guinea	634.35 [485.95-835.54]	634.35	1530.83 [1181.43-1982.42]	1530.83	1255.53 [931.59-1728.27]	1255.53	1264.44 [943.63-1699.84]	1264.44	-0.56	-0.56 [-0.64 to -0.48]	97.9239	3	Oceania
139	Samoa	15.53 [11.75-21.31]	15.53	975.51 [731.73-1338.04]	975.51	16.65 [11.3-22.58]	16.65	815.46 [553.01-1111.18]	815.46	-0.62	-0.62 [-0.66 to -0.59]	7.21185	3	Oceania
140	Solomon Islands	45.7 [34.71-58.5]	45.7	1597.81 [1191.67-2062.23]	1597.81	83.3 [61.9-104.23]	83.3	1354.21 [992.63-1699.97]	1354.21	-0.43	-0.43 [-0.5 to -0.36]	82.2757	3	Oceania
141	Tonga	4.83 [4.07-5.74]	4.83	528.37 [443.93-632.2]	528.37	4.79 [3.43-6.4]	4.79	481.31 [346.49-638.96]	481.31	-0.27	-0.27 [-0.45 to -0.08]	-0.828157	3	Oceania
142	Vanuatu	16.75 [11.44-22.13]	16.75	1191.31 [802.74-1580.93]	1191.31	36.33 [24.98-49.22]	36.33	1256.17 [856.92-1711.66]	1256.17	-0.15	-0.15 [-0.3 to 0]	116.896	3	Oceania
143	South Asia	80804.03 [70162.23-90468.41]	80804	761.08 [665.89-846.02]	761.08	114263.01 [90131.39-132211.36]	114263	627.01 [495.29-727.49]	627.01	-0.67	-0.67 [-0.89 to -0.45]	41.4076	2	South Asia
144	Afghanistan	2557.87 [1854.42-3261.01]	2557.87	2107.23 [1559.61-2643.06]	2107.23	4953.59 [3714.61-6948.03]	4953.59	1330.08 [983.87-1886.81]	1330.08	-1.72	-1.72 [-1.98 to -1.47]	93.6607	3	South Asia
145	Bangladesh	4575.43 [3340.87-6474.81]	4575.43	427.74 [321.91-601.11]	427.74	4350.47 [3123.72-5459.88]	4350.47	265.76 [190.99-331.45]	265.76	-1.4	-1.4 [-1.56 to -1.25]	-4.9167	3	South Asia
146	Bhutan	44.96 [22.97-62]	44.96	718.38 [413.69-977.17]	718.38	31.78 [21.36-44.14]	31.78	404.13 [277.87-556.33]	404.13	-2.21	-2.21 [-2.33 to -2.09]	-29.3149	3	South Asia
147	India	70590.11 [59817.11-79267.19]	70590.1	847.23 [722.23-944.61]	847.23	98084.33 [73924.22-115478]	98084.3	687.67 [520.15-809.81]	687.67	-0.74	-0.74 [-0.98 to -0.5]	38.9491	3	South Asia
148	Nepal	1118.87 [783.09-1420.44]	1118.87	631.54 [451.18-802.44]	631.54	1133.95 [781.58-1447.13]	1133.95	387.76 [269.13-492.08]	387.76	-1.63	-1.63 [-1.9 to -1.35]	1.34779	3	South Asia
149	Pakistan	4474.65 [3563.23-6179.16]	4474.65	410.03 [332.52-557.99]	410.03	10662.49 [8683.85-14032.24]	10662.5	489.89 [399.85-644.24]	489.89	0.47	0.47 [0.21 to 0.74]	138.287	3	South Asia
150	Southeast Asia	68829.14 [59272.75-76660.33]	68829.1	1415.47 [1227.78-1560.41]	1415.47	53900.02 [45955.49-63067.13]	53900	774.8 [662.14-906.1]	774.8	-2.33	-2.33 [-2.46 to -2.2]	-21.6901	2	Southeast Asia
151	Cambodia	1556.66 [1142.76-1926.78]	1556.66	1452.77 [1126.98-1786.54]	1452.77	1467.98 [1144.28-1833.76]	1467.98	869.95 [676.61-1090.57]	869.95	-1.87	-1.87 [-1.94 to -1.79]	-5.69681	3	Southeast Asia
152	Indonesia	30607.91 [23884.73-35925.36]	30607.9	1545.05 [1221.33-1785.61]	1545.05	18354.62 [15149.48-23560.03]	18354.6	696.49 [577.78-884.75]	696.49	-3.04	-3.04 [-3.23 to -2.86]	-40.0331	3	Southeast Asia
153	Lao People's Democratic Republic	726.53 [449.74-948.17]	726.53	1668.47 [1119.13-2147.55]	1668.47	584.03 [416.99-755.09]	584.03	793.07 [575.93-1024.23]	793.07	-2.57	-2.57 [-2.67 to -2.48]	-19.6138	3	Southeast Asia
154	Malaysia	2296.02 [2070.06-2502.11]	2296.02	1351.07 [1216.35-1474.5]	1351.07	3488.24 [2755.83-4339.01]	3488.24	1050.44 [829.39-1304.41]	1050.44	-1.12	-1.12 [-1.3 to -0.95]	51.9255	3	Southeast Asia
155	Maldives	13.13 [8.5-16.66]	13.13	602.62 [397.04-736.38]	602.62	11.15 [8.85-13.5]	11.15	208.02 [167.94-250.56]	208.02	-3.75	-3.75 [-4.08 to -3.42]	-15.08	3	Southeast Asia
156	Myanmar	7200.56 [4822.17-9459.11]	7200.56	1694.04 [1105.47-2214.49]	1694.04	2948.51 [2158.34-3825.31]	2948.51	519.9 [381.46-676.15]	519.9	-4.3	-4.3 [-4.55 to -4.04]	-59.0517	3	Southeast Asia
157	Philippines	5015.8 [4237.5-5706.62]	5015.8	755.08 [640.84-847.9]	755.08	5650.75 [4503.7-6830.11]	5650.75	498.59 [396.55-603.02]	498.59	-1.16	-1.16 [-1.35 to -0.98]	12.659	3	Southeast Asia
158	Sri Lanka	1269.94 [1076.89-1946.75]	1269.94	752.35 [650.03-1105.19]	752.35	1306.76 [972.2-1718.81]	1306.76	576.08 [430.74-756.87]	576.08	-1.13	-1.13 [-1.57 to -0.7]	2.89935	3	Southeast Asia
159	Thailand	12300.33 [10751.25-14096.47]	12300.3	1997.71 [1755.07-2279.67]	1997.71	9176.17 [6909.56-12054.72]	9176.17	1308.78 [1000.72-1683.86]	1308.78	-2.66	-2.66 [-3.17 to -2.14]	-25.399	3	Southeast Asia
160	Timor-Leste	71.49 [40.09-96.33]	71.49	829.87 [511.53-1097.81]	829.87	83.63 [44.92-107.1]	83.63	628.66 [339.06-814.8]	628.66	-1.24	-1.24 [-1.69 to -0.8]	16.9814	3	Southeast Asia
161	Viet Nam	7599.45 [5750.34-10394]	7599.45	1181.39 [900.73-1594.09]	1181.39	10678.53 [7987-13363.79]	10678.5	1046.82 [789.61-1305.27]	1046.82	0.41	0.41 [0.03 to 0.8]	40.5171	3	Southeast Asia
162	Southern Latin America	3428.58 [3330.2-3524.4]	3428.58	693.66 [674.04-712.77]	693.66	4145.68 [3918.84-4369.39]	4145.68	603.65 [569.08-636.83]	603.65	-0.53	-0.53 [-0.7 to -0.37]	20.9154	2	Southern Latin America
163	Argentina	2150.88 [2065.32-2233.24]	2150.88	656.03 [630.06-681.23]	656.03	2941.21 [2772.54-3116.25]	2941.21	635.96 [598.02-674.09]	635.96	-0.17	-0.17 [-0.37 to 0.03]	36.7445	3	Southern Latin America
164	Chile	1043.3 [997.89-1089.62]	1043.3	781.59 [748.94-814.3]	781.59	977.45 [917.97-1041.94]	977.45	510.2 [476.42-546.4]	510.2	-1.57	-1.57 [-1.71 to -1.43]	-6.3117	3	Southern Latin America
165	Uruguay	234.26 [225.46-243.74]	234.26	751.44 [722.82-782.41]	751.44	226.8 [197.88-244.77]	226.8	644.44 [560.99-698.73]	644.44	-0.41	-0.41 [-0.69 to -0.12]	-3.1845	3	Southern Latin America
166	Southern Sub-Saharan Africa	12488.04 [10210.87-13576.77]	12488	2477.45 [2037.96-2691.7]	2477.45	12330.58 [10320.91-14061.95]	12330.6	1510.81 [1272.92-1710.16]	1510.81	-2.04	-2.04 [-2.44 to -1.63]	-1.26089	2	Southern Sub-Saharan Africa
167	Botswana	157.8 [116.35-207.49]	157.8	1234.34 [926.9-1668.41]	1234.34	314.49 [212.38-430.9]	314.49	1313.59 [900.44-1788.71]	1313.59	-0.15	-0.15 [-0.59 to 0.31]	99.2966	3	Southern Sub-Saharan Africa
168	Lesotho	248.15 [191.89-305.02]	248.15	1488.22 [1163.55-1854.85]	1488.22	477.92 [329.49-625.14]	477.92	2290.45 [1577.2-2986.57]	2290.45	2.44	2.44 [1.98 to 2.89]	92.5932	3	Southern Sub-Saharan Africa
169	Namibia	173.78 [117.63-217.4]	173.78	1382.91 [974.09-1713.31]	1382.91	289.08 [187.93-393.25]	289.08	1256.95 [833.14-1698.1]	1256.95	-0.47	-0.47 [-0.97 to 0.03]	66.3483	3	Southern Sub-Saharan Africa
170	South Africa	10799.83 [8799-11758.56]	10799.8	2931.24 [2381.26-3185.68]	2931.24	9747.2 [7548.52-11342.75]	9747.2	1620.33 [1265.81-1867.29]	1620.33	-2.47	-2.47 [-2.94 to -2]	-9.74673	3	Southern Sub-Saharan Africa
171	Eswatini	113.49 [91.4-136.51]	113.49	1568.89 [1266.51-1880.82]	1568.89	214.12 [140.56-296.62]	214.12	1921.55 [1260.51-2665.71]	1921.55	1.16	1.16 [0.5 to 1.81]	88.6686	3	Southern Sub-Saharan Africa
172	Zimbabwe	994.99 [807.96-1186.2]	994.99	1226.53 [1003.58-1434.2]	1226.53	1287.76 [949.79-2088.21]	1287.76	976.83 [723.25-1549.9]	976.83	-0.98	-0.98 [-1.2 to -0.76]	29.4244	3	Southern Sub-Saharan Africa
173	Tropical Latin America	24480.45 [23578.19-25513.56]	24480.5	1598.32 [1540.44-1657.77]	1598.32	22088.07 [20961.06-23125.77]	22088.1	940.41 [889.91-986.13]	940.41	-1.49	-1.49 [-1.66 to -1.32]	-9.77261	2	Tropical Latin America
174	Brazil	24196.33 [23287.33-25224.12]	24196.3	1621.55 [1561.97-1682.21]	1621.55	21326.7 [20326.81-22251.41]	21326.7	937.03 [890.02-979.24]	937.03	-1.55	-1.55 [-1.72 to -1.38]	-11.8598	3	Tropical Latin America
175	Paraguay	284.13 [251.52-329.9]	284.13	718.77 [635.79-833.93]	718.77	761.37 [529.76-994.76]	761.37	1051.05 [733.82-1372.31]	1051.05	1.56	1.56 [1.25 to 1.87]	167.965	3	Tropical Latin America
176	Western Europe	31971.65 [31594.7-32339.8]	31971.7	836.6 [826.12-848.79]	836.6	9925.41 [9559.74-10252.03]	9925.41	240.35 [230.51-249.32]	240.35	-5.01	-5.01 [-5.31 to -4.71]	-68.9556	2	Western Europe
177	Andorra	4.24 [3.22-5.55]	4.24	742.34 [570.29-956.72]	742.34	3.4 [2.48-4.44]	3.4	424.24 [314.61-552.85]	424.24	-1.97	-1.97 [-2.05 to -1.89]	-19.8113	3	Western Europe
178	Austria	688.58 [668.5-708.53]	688.58	879.22 [854.73-905.5]	879.22	192.33 [180.67-205]	192.33	223.74 [208.14-239.3]	223.74	-5.42	-5.42 [-5.65 to -5.18]	-72.0686	3	Western Europe
179	Belgium	1015.15 [991.15-1038.43]	1015.15	1042.45 [1016.47-1067.17]	1042.45	353.44 [334.36-373.3]	353.44	325.52 [305.66-344.24]	325.52	-4.64	-4.64 [-4.91 to -4.36]	-65.1835	3	Western Europe
180	Cyprus	82.4 [69-88.35]	82.4	1047.79 [879.94-1123.25]	1047.79	57.06 [49.58-66.8]	57.06	439.33 [381.11-509.51]	439.33	-4.08	-4.08 [-4.64 to -3.5]	-30.7524	3	Western Europe
181	Denmark	339.6 [328.6-351.17]	339.6	669.13 [646.07-694.72]	669.13	112.76 [105.71-121.38]	112.76	199.25 [185.45-215.49]	199.25	-5.06	-5.06 [-5.49 to -4.62]	-66.7962	3	Western Europe
182	Finland	331.22 [318.99-343.83]	331.22	689 [660.84-716.19]	689	99.76 [92.4-107.65]	99.76	191.3 [175.91-208.15]	191.3	-4.33	-4.33 [-4.58 to -4.09]	-69.881	3	Western Europe
183	France	5867.97 [5717.8-6009.17]	5867.97	1017.92 [991.81-1044.06]	1017.92	1784.35 [1645.09-1897.04]	1784.35	298.1 [273.45-318.17]	298.1	-4.9	-4.9 [-5.2 to -4.61]	-69.5917	3	Western Europe
184	Germany	5961.84 [5815.83-6103.22]	5961.84	780.82 [760.38-801.02]	780.82	1721.28 [1624.42-1833.08]	1721.28	218.01 [204.19-232.56]	218.01	-5.32	-5.32 [-5.67 to -4.97]	-71.1284	3	Western Europe
185	Greece	1089.61 [1059.81-1119.38]	1089.61	1047.72 [1015.65-1082.97]	1047.72	499.81 [471.6-530.83]	499.81	531.89 [502.37-562.97]	531.89	-2.94	-2.94 [-3.18 to -2.7]	-54.1295	3	Western Europe
186	Iceland	15.4 [14.38-16.41]	15.4	588.43 [549.79-627.5]	588.43	4.87 [4.28-5.53]	4.87	144.33 [125.04-165.6]	144.33	-5.18	-5.18 [-5.43 to -4.92]	-68.3766	3	Western Europe
187	Ireland	249.93 [241.33-258.66]	249.93	688.26 [663.83-712.76]	688.26	71.06 [62.76-78]	71.06	153.16 [134.73-169.12]	153.16	-6.07	-6.07 [-6.56 to -5.57]	-71.568	3	Western Europe
188	Israel	258.56 [247.23-271.46]	258.56	517.64 [495.58-544.01]	517.64	234.74 [221.12-249.73]	234.74	254.26 [238.66-270.4]	254.26	-3.38	-3.38 [-3.88 to -2.88]	-9.21256	3	Western Europe
189	Italy	4919.74 [4829.92-4992.36]	4919.74	843.21 [826.88-859.79]	843.21	1717.82 [1640.29-1785.01]	1717.82	298.94 [285.22-311.17]	298.94	-4.33	-4.33 [-4.65 to -4.01]	-65.0831	3	Western Europe
190	Luxembourg	40.26 [38.46-42.11]	40.26	1092.3 [1039.17-1145.12]	1092.3	16.82 [14.88-19.17]	16.82	283.44 [248.36-326.7]	283.44	-5.3	-5.3 [-5.76 to -4.83]	-58.2216	3	Western Europe
191	Malta	13.2 [12.19-14.2]	13.2	367.64 [337.8-396.77]	367.64	6.49 [5.35-7.43]	6.49	167.91 [137.38-192.47]	167.91	-3.04	-3.04 [-3.24 to -2.85]	-50.8333	3	Western Europe
192	Netherlands	802.95 [778.04-825.9]	802.95	536.28 [519.13-552.91]	536.28	280.27 [262.98-298.45]	280.27	164.21 [153.1-176.03]	164.21	-4.82	-4.82 [-5.17 to -4.46]	-65.095	3	Western Europe
193	Norway	228.23 [220.82-234.41]	228.23	547.49 [528.7-564.41]	547.49	79.23 [75.34-84.1]	79.23	151.58 [143.78-161.06]	151.58	-4.38	-4.38 [-4.67 to -4.09]	-65.285	3	Western Europe
194	Portugal	1699.95 [1652.21-1746.94]	1699.95	1675.78 [1623.67-1725.43]	1675.78	339.14 [304.79-363.98]	339.14	318.68 [282.53-344.9]	318.68	-6.86	-6.86 [-7.28 to -6.44]	-80.05	3	Western Europe
195	Spain	4629.81 [4497.73-4742.29]	4629.81	1172.43 [1136.34-1203.45]	1172.43	962.38 [901.68-1019.22]	962.38	217.97 [203.57-231.55]	217.97	-6.75	-6.75 [-7.32 to -6.17]	-79.2134	3	Western Europe
196	Sweden	415.59 [403.33-429.24]	415.59	508.34 [491.79-525.59]	508.34	141.68 [134.41-150.18]	141.68	146.85 [137.97-156.27]	146.85	-4.24	-4.24 [-4.43 to -4.04]	-65.9087	3	Western Europe
197	Switzerland	477.95 [456.87-503.12]	477.95	710.26 [678.87-750.46]	710.26	125.34 [115.64-134.1]	125.34	148.9 [136.86-160.17]	148.9	-5.9	-5.9 [-6.16 to -5.64]	-73.7755	3	Western Europe
198	United Kingdom	2809.91 [2760.78-2866.23]	2809.91	510.24 [500.83-521.72]	510.24	1110.76 [1078.75-1151.05]	1110.76	174.64 [169.28-181.5]	174.64	-4	-4 [-4.27 to -3.73]	-60.4699	3	Western Europe
199	Western Sub-Saharan Africa	19823.09 [16013.66-24080.11]	19823.1	962.77 [800.55-1130.51]	962.77	33127.98 [26004.99-41439.65]	33128	753.21 [599.78-922.24]	753.21	-0.75	-0.75 [-0.83 to -0.67]	67.1181	2	Western Sub-Saharan Africa
200	Benin	642.14 [476.03-843.36]	642.14	1215.18 [933.7-1520.61]	1215.18	1112.44 [747.32-1592.52]	1112.44	910.13 [627.39-1264.54]	910.13	-1.03	-1.03 [-1.15 to -0.91]	73.2395	3	Western Sub-Saharan Africa
201	Burkina Faso	1486.66 [1038.85-1962.16]	1486.66	1499.39 [1073.44-1873.29]	1499.39	3057.68 [2084.31-4229.18]	3057.68	1367.04 [954.89-1832.86]	1367.04	-0.07	-0.07 [-0.33 to 0.19]	105.674	3	Western Sub-Saharan Africa
202	Cameroon	1341.95 [1065.75-1691.83]	1341.95	1379.12 [1121.28-1694.34]	1379.12	3454.85 [2394.73-4613.32]	3454.85	1298.61 [929.78-1712.04]	1298.61	-0.22	-0.22 [-0.49 to 0.04]	157.45	3	Western Sub-Saharan Africa
203	Cabo Verde	12.66 [9.86-15.25]	12.66	370.19 [288.82-448.11]	370.19	19.29 [14.81-24.56]	19.29	352.81 [274.81-442.21]	352.81	-0.54	-0.54 [-0.87 to -0.21]	52.3697	3	Western Sub-Saharan Africa
204	Chad	664.79 [488.79-856.89]	664.79	999.98 [781.47-1209.13]	999.98	1542.05 [1156.7-1957.86]	1542.05	963.13 [725.24-1202.95]	963.13	-0.07	-0.07 [-0.31 to 0.18]	131.96	3	Western Sub-Saharan Africa
205	C么te d'Ivoire	1125.84 [843.76-1443.71]	1125.84	981.19 [760.52-1214.94]	981.19	1778.43 [1182.72-2435.58]	1778.43	754.44 [525.05-1014.18]	754.44	-0.98	-0.98 [-1.2 to -0.76]	57.9647	3	Western Sub-Saharan Africa
206	Gambia	68.17 [45.87-95.07]	68.17	739.83 [524.7-997.49]	739.83	124.03 [89.08-165.67]	124.03	665.36 [496.01-867.19]	665.36	-0.52	-0.52 [-0.78 to -0.27]	81.9422	3	Western Sub-Saharan Africa
207	Ghana	1604.85 [1151.65-2018.11]	1604.85	1084.7 [806.49-1333.62]	1084.7	3160.17 [2014.69-4132]	3160.17	1009.15 [680.1-1299.27]	1009.15	0.15	0.15 [0 to 0.29]	96.9137	3	Western Sub-Saharan Africa
208	Guinea	867.22 [643.12-1128.1]	867.22	1183.62 [937.55-1452.37]	1183.62	1282.93 [928.09-1681.46]	1282.93	1030.59 [762.32-1318.85]	1030.59	-0.19	-0.19 [-0.28 to -0.09]	47.9359	3	Western Sub-Saharan Africa
209	Guinea-Bissau	255.03 [167.7-349.6]	255.03	2304.95 [1610.08-3018.01]	2304.95	268.73 [180.79-355.74]	268.73	1426.08 [1018.81-1868.23]	1426.08	-1.39	-1.39 [-1.59 to -1.2]	5.37192	3	Western Sub-Saharan Africa
210	Liberia	236.18 [175.79-307.36]	236.18	1043.25 [803.39-1310.53]	1043.25	263 [172.58-394.45]	263	603.81 [409.24-869.67]	603.81	-1.9	-1.9 [-2.15 to -1.65]	11.3557	3	Western Sub-Saharan Africa
211	Mali	1084.21 [804.23-1438.41]	1084.21	1071.04 [850.57-1318.74]	1071.04	1680.1 [1143.51-2395.54]	1680.1	727.1 [523.01-1017.28]	727.1	-1.41	-1.41 [-1.55 to -1.27]	54.9608	3	Western Sub-Saharan Africa
212	Mauritania	503.5 [371.22-617.42]	503.5	2414.24 [1807.57-2917.93]	2414.24	452.88 [288.18-659.6]	452.88	1157.01 [766.03-1643.55]	1157.01	-2.36	-2.36 [-2.46 to -2.26]	-10.0536	3	Western Sub-Saharan Africa
213	Niger	1053.94 [725.1-1452.87]	1053.94	1109.34 [823.26-1397.95]	1109.34	1700.98 [1118.36-2414.38]	1700.98	736.65 [509.02-1002.42]	736.65	-1.55	-1.55 [-1.72 to -1.38]	61.3925	3	Western Sub-Saharan Africa
214	Nigeria	7057.62 [5350.14-9246.91]	7057.62	716.45 [552.75-917.09]	716.45	10627.1 [7995.5-14302.25]	10627.1	504.33 [380.97-676.38]	504.33	-1.13	-1.13 [-1.28 to -0.99]	50.5763	3	Western Sub-Saharan Africa
215	Sao Tome and Principe	8.63 [6.29-11.14]	8.63	659.33 [474.2-834.76]	659.33	10.11 [7.29-13.73]	10.11	546.53 [402.2-733.36]	546.53	-0.73	-0.73 [-0.92 to -0.53]	17.1495	3	Western Sub-Saharan Africa
216	Senegal	726.23 [535.3-928.74]	726.23	915.91 [693.34-1115.61]	915.91	895.71 [594.94-1269.48]	895.71	659.5 [455.52-903.95]	659.5	-1	-1 [-1.23 to -0.77]	23.337	3	Western Sub-Saharan Africa
217	Sierra Leone	531.59 [364.05-743.11]	531.59	1277.6 [911.94-1699]	1277.6	858.24 [574.29-1227.1]	858.24	1038.58 [723.08-1450.28]	1038.58	-0.45	-0.45 [-0.6 to -0.29]	61.4477	3	Western Sub-Saharan Africa
218	Togo	551.23 [390.62-720.73]	551.23	1349.48 [1001.38-1683.32]	1349.48	838.8 [551.07-1112.77]	838.8	1052.74 [709.86-1390.9]	1052.74	-0.87	-0.87 [-1.01 to -0.72]	52.1688	3	Western Sub-Saharan Africa
219	American Samoa	3.02 [2.48-3.62]	3.02	631.12 [516.76-754.67]	631.12	2.39 [1.81-3.22]	2.39	432.67 [327.58-587.47]	432.67	-1.53	-1.53 [-1.63 to -1.43]	-20.8609	3	Western Sub-Saharan Africa
220	Bermuda	5.86 [5.39-6.37]	5.86	907.73 [834.08-986.98]	907.73	2.45 [2.02-2.96]	2.45	370.55 [305.61-446.12]	370.55	-3.24	-3.24 [-3.58 to -2.89]	-58.1911	3	Western Sub-Saharan Africa
221	Cook Islands	3.37 [2.7-4.25]	3.37	1792.02 [1435.47-2256.2]	1792.02	1.51 [1.05-2]	1.51	846.69 [573.28-1132.33]	846.69	-2.58	-2.58 [-2.7 to -2.46]	-55.1929	3	Western Sub-Saharan Africa
222	Greenland	2.91 [2.26-3.7]	2.91	489.25 [389.81-608.75]	489.25	1.07 [0.79-1.6]	1.07	185.93 [134.37-291.85]	185.93	-4.02	-4.02 [-4.3 to -3.74]	-63.2302	3	Western Sub-Saharan Africa
223	Guam	10.97 [9.18-12.85]	10.97	758.62 [637.49-885.56]	758.62	8.39 [6.81-10.96]	8.39	499.46 [404.81-652.9]	499.46	-1.8	-1.8 [-1.97 to -1.62]	-23.5187	3	Western Sub-Saharan Africa
224	Monaco	1.41 [1.04-1.73]	1.41	527.52 [396.18-640.36]	527.52	0.86 [0.66-1.12]	0.86	284.61 [216.52-376.19]	284.61	-2.05	-2.05 [-2.32 to -1.79]	-39.0071	3	Western Sub-Saharan Africa
225	Nauru	1.87 [1.43-2.41]	1.87	1841.02 [1403.83-2374.14]	1841.02	1.83 [1.42-2.35]	1.83	1679.76 [1299.82-2161.91]	1679.76	-0.33	-0.33 [-0.76 to 0.11]	-2.13904	3	Western Sub-Saharan Africa
226	Niue	0.24 [0.17-0.32]	0.24	1075.01 [752.21-1459.98]	1075.01	0.12 [0.08-0.18]	0.12	764.31 [482.99-1136.19]	764.31	-1.5	-1.5 [-1.67 to -1.33]	-50	3	Western Sub-Saharan Africa
227	Northern Mariana Islands	5.78 [3.98-7.43]	5.78	1146.52 [817.85-1459.41]	1146.52	2.55 [1.93-3.69]	2.55	583.58 [441.65-836.04]	583.58	-2.58	-2.58 [-2.75 to -2.41]	-55.8824	3	Western Sub-Saharan Africa
228	Palau	1.67 [1.18-2.18]	1.67	1030.58 [736.94-1342.59]	1030.58	1.59 [1.15-2.04]	1.59	860.17 [627.36-1095.25]	860.17	-0.42	-0.42 [-0.55 to -0.3]	-4.79042	3	Western Sub-Saharan Africa
229	Puerto Rico	358.52 [344.45-373.85]	358.52	978.98 [940.58-1020.65]	978.98	164.54 [127.91-207.03]	164.54	468.88 [368.51-590.7]	468.88	-3.17	-3.17 [-3.37 to -2.97]	-54.1058	3	Western Sub-Saharan Africa
230	Saint Kitts and Nevis	3.92 [3.53-4.32]	3.92	1012.77 [910.99-1115.59]	1012.77	2.55 [1.53-3.53]	2.55	396.6 [241.58-546.24]	396.6	-2.6	-2.6 [-3.07 to -2.12]	-34.949	3	Western Sub-Saharan Africa
231	San Marino	1.6 [1.27-1.92]	1.6	678.65 [535.61-808.68]	678.65	1.13 [0.73-1.72]	1.13	356.79 [235.81-539.92]	356.79	-2.64	-2.64 [-2.9 to -2.38]	-29.375	3	Western Sub-Saharan Africa
232	Tokelau	0.15 [0.11-0.2]	0.15	944.31 [671.9-1306.53]	944.31	0.09 [0.06-0.12]	0.09	657.01 [424.45-924.21]	657.01	-1.25	-1.25 [-1.35 to -1.15]	-40	3	Western Sub-Saharan Africa
233	Tuvalu	1.6 [1.26-1.98]	1.6	1677.88 [1332.84-2068.13]	1677.88	1.35 [0.97-1.82]	1.35	1124.16 [798.55-1509.53]	1124.16	-1.16	-1.16 [-1.25 to -1.08]	-15.625	3	Western Sub-Saharan Africa
234	United States Virgin Islands	9.9 [8.21-11.6]	9.9	930.16 [769.61-1087.57]	930.16	5.42 [4.14-7]	5.42	480 [358.64-642.66]	480	-3.23	-3.23 [-3.78 to -2.69]	-45.2525	3	Western Sub-Saharan Africa
235	South Sudan	525.28 [385.34-700.3]	525.28	886.8 [668.94-1136.03]	886.8	538.46 [395.12-747.41]	538.46	623.55 [466.7-859.62]	623.55	-1.31	-1.31 [-1.48 to -1.14]	2.50914	3	Western Sub-Saharan Africa
236	Sudan	4031.06 [2737.46-5939.33]	4031.06	1914.83 [1436.28-2564.95]	1914.83	3677.3 [2573.93-5083.19]	3677.3	1015.32 [740.17-1359.65]	1015.32	-2.19	-2.19 [-2.26 to -2.13]	-8.77586	3	Western Sub-Saharan Africa

## Sheet: GBD-countries
countries	Region	1990	1991	1992	1993	1994	1995	1996	1997	1998	1999	2000	2001	2002	2003	2004	2005	2006	2007	2008	2009	2010	2011	2012	2013	2014	2015	2016	2017	2018	2019
Armenia	Central Asia	0.536	0.541	0.541	0.542	0.544	0.546	0.55	0.554	0.559	0.564	0.57	0.577	0.586	0.596	0.606	0.616	0.626	0.637	0.647	0.652	0.658	0.662	0.666	0.67	0.673	0.676	0.679	0.682	0.686	0.689
Azerbaijan	Central Asia	0.576	0.578	0.579	0.578	0.576	0.573	0.569	0.565	0.561	0.559	0.559	0.561	0.564	0.569	0.575	0.583	0.594	0.607	0.619	0.628	0.637	0.645	0.652	0.658	0.664	0.669	0.673	0.677	0.68	0.683
Georgia	Central Asia	0.654	0.658	0.657	0.654	0.65	0.644	0.638	0.633	0.628	0.625	0.624	0.626	0.63	0.636	0.641	0.646	0.651	0.656	0.66	0.663	0.665	0.668	0.672	0.676	0.68	0.684	0.688	0.693	0.697	0.702
Kazakhstan	Central Asia	0.602	0.606	0.611	0.615	0.619	0.622	0.625	0.628	0.63	0.632	0.635	0.639	0.644	0.649	0.655	0.661	0.667	0.674	0.679	0.683	0.688	0.692	0.696	0.7	0.704	0.708	0.712	0.716	0.72	0.723
Kyrgyzstan	Central Asia	0.532	0.537	0.541	0.543	0.542	0.541	0.539	0.537	0.536	0.534	0.534	0.535	0.537	0.54	0.544	0.546	0.549	0.552	0.555	0.558	0.56	0.563	0.565	0.569	0.574	0.578	0.583	0.588	0.592	0.596
Mongolia	Central Asia	0.465	0.47	0.475	0.48	0.484	0.49	0.495	0.501	0.506	0.512	0.517	0.523	0.528	0.534	0.539	0.545	0.55	0.555	0.56	0.563	0.566	0.57	0.575	0.579	0.584	0.588	0.592	0.597	0.601	0.606
Tajikistan	Central Asia	0.468	0.473	0.474	0.474	0.472	0.468	0.462	0.457	0.451	0.445	0.441	0.44	0.443	0.448	0.456	0.463	0.47	0.477	0.483	0.489	0.495	0.5	0.505	0.511	0.516	0.521	0.526	0.531	0.535	0.539
Turkmenistan	Central Asia	0.548	0.551	0.554	0.557	0.557	0.558	0.558	0.557	0.556	0.557	0.561	0.565	0.57	0.576	0.582	0.588	0.595	0.601	0.606	0.611	0.616	0.622	0.628	0.635	0.642	0.648	0.654	0.66	0.666	0.67
Uzbekistan	Central Asia	0.49	0.492	0.494	0.496	0.498	0.501	0.505	0.51	0.515	0.52	0.525	0.531	0.536	0.541	0.546	0.551	0.556	0.561	0.567	0.572	0.578	0.584	0.59	0.597	0.603	0.609	0.616	0.622	0.627	0.631
Albania	Central Europe	0.54	0.537	0.534	0.533	0.535	0.538	0.544	0.549	0.555	0.561	0.569	0.577	0.585	0.593	0.601	0.608	0.615	0.621	0.627	0.631	0.636	0.64	0.645	0.651	0.658	0.664	0.669	0.674	0.678	0.681
Bosnia and Herzegovina	Central Europe	0.533	0.534	0.532	0.529	0.527	0.528	0.54	0.558	0.576	0.591	0.604	0.616	0.626	0.636	0.644	0.651	0.658	0.665	0.671	0.677	0.682	0.686	0.691	0.695	0.698	0.702	0.706	0.71	0.714	0.718
Bulgaria	Central Europe	0.631	0.641	0.648	0.656	0.666	0.671	0.676	0.681	0.677	0.675	0.68	0.688	0.693	0.697	0.701	0.706	0.71	0.715	0.718	0.724	0.733	0.737	0.74	0.743	0.746	0.75	0.752	0.755	0.76	0.764
Croatia	Central Europe	0.68	0.688	0.692	0.692	0.692	0.691	0.691	0.697	0.703	0.707	0.713	0.719	0.725	0.73	0.734	0.739	0.745	0.748	0.753	0.758	0.763	0.767	0.77	0.774	0.777	0.781	0.784	0.788	0.791	0.794
Czechia	Central Europe	0.688	0.696	0.705	0.718	0.736	0.748	0.755	0.76	0.765	0.771	0.776	0.782	0.786	0.79	0.794	0.798	0.801	0.804	0.807	0.81	0.813	0.816	0.818	0.819	0.82	0.82	0.82	0.822	0.825	0.828
Hungary	Central Europe	0.659	0.663	0.671	0.678	0.685	0.693	0.7	0.707	0.713	0.718	0.724	0.73	0.735	0.741	0.746	0.751	0.756	0.76	0.763	0.768	0.772	0.773	0.774	0.774	0.775	0.778	0.781	0.784	0.788	0.791
Montenegro	Central Europe	0.701	0.701	0.699	0.695	0.69	0.687	0.686	0.687	0.69	0.692	0.696	0.701	0.706	0.712	0.717	0.723	0.729	0.736	0.743	0.749	0.754	0.759	0.764	0.768	0.773	0.777	0.78	0.784	0.788	0.791
North Macedonia	Central Europe	0.618	0.62	0.623	0.625	0.627	0.631	0.635	0.64	0.646	0.651	0.656	0.662	0.668	0.674	0.679	0.684	0.689	0.694	0.7	0.704	0.709	0.713	0.717	0.722	0.726	0.73	0.734	0.738	0.741	0.744
Poland	Central Europe	0.632	0.637	0.644	0.653	0.661	0.67	0.677	0.685	0.693	0.701	0.709	0.717	0.724	0.73	0.735	0.74	0.743	0.747	0.752	0.757	0.763	0.77	0.775	0.78	0.784	0.788	0.791	0.795	0.798	0.802
Romania	Central Europe	0.625	0.632	0.635	0.638	0.643	0.649	0.653	0.655	0.659	0.664	0.669	0.677	0.682	0.686	0.693	0.698	0.702	0.707	0.711	0.718	0.726	0.729	0.734	0.74	0.741	0.744	0.747	0.752	0.756	0.76
Serbia	Central Europe	0.626	0.635	0.639	0.639	0.64	0.64	0.644	0.647	0.651	0.657	0.661	0.665	0.67	0.676	0.685	0.694	0.702	0.709	0.716	0.723	0.729	0.735	0.739	0.744	0.748	0.753	0.756	0.76	0.763	0.767
Slovakia	Central Europe	0.656	0.662	0.668	0.679	0.693	0.702	0.709	0.716	0.724	0.731	0.739	0.746	0.752	0.756	0.76	0.766	0.772	0.777	0.781	0.784	0.789	0.794	0.798	0.801	0.803	0.803	0.804	0.805	0.808	0.812
Slovenia	Central Europe	0.726	0.731	0.736	0.741	0.746	0.751	0.756	0.762	0.768	0.774	0.78	0.787	0.793	0.797	0.802	0.807	0.811	0.814	0.818	0.82	0.822	0.824	0.825	0.827	0.829	0.831	0.833	0.835	0.838	0.84
Belarus	Eastern Europe	0.591	0.595	0.6	0.606	0.611	0.614	0.618	0.62	0.621	0.624	0.629	0.635	0.642	0.65	0.658	0.665	0.671	0.678	0.687	0.695	0.703	0.709	0.713	0.719	0.725	0.73	0.734	0.738	0.742	0.745
Estonia	Eastern Europe	0.665	0.676	0.687	0.696	0.7	0.705	0.711	0.717	0.721	0.726	0.733	0.741	0.748	0.753	0.759	0.765	0.771	0.777	0.785	0.792	0.798	0.804	0.809	0.813	0.817	0.821	0.825	0.829	0.833	0.835
Latvia	Eastern Europe	0.675	0.682	0.691	0.7	0.708	0.713	0.716	0.719	0.721	0.723	0.727	0.733	0.739	0.745	0.753	0.76	0.766	0.774	0.784	0.793	0.797	0.798	0.801	0.803	0.804	0.805	0.809	0.813	0.817	0.82
Lithuania	Eastern Europe	0.67	0.672	0.682	0.691	0.694	0.696	0.7	0.705	0.709	0.714	0.723	0.73	0.736	0.743	0.752	0.76	0.765	0.771	0.782	0.792	0.797	0.801	0.808	0.813	0.817	0.822	0.829	0.835	0.839	0.843
Republic of Moldova	Eastern Europe	0.585	0.589	0.591	0.594	0.594	0.595	0.594	0.593	0.591	0.587	0.585	0.585	0.588	0.593	0.6	0.607	0.615	0.622	0.63	0.637	0.644	0.651	0.658	0.665	0.672	0.677	0.683	0.688	0.693	0.696
Russian Federation	Eastern Europe	0.695	0.703	0.716	0.72	0.719	0.722	0.724	0.725	0.726	0.728	0.728	0.728	0.73	0.734	0.741	0.749	0.754	0.759	0.764	0.77	0.775	0.777	0.779	0.784	0.788	0.793	0.797	0.801	0.803	0.805
Ukraine	Eastern Europe	0.653	0.657	0.661	0.665	0.666	0.667	0.667	0.667	0.666	0.665	0.664	0.665	0.668	0.672	0.679	0.685	0.692	0.699	0.706	0.71	0.713	0.718	0.721	0.725	0.727	0.729	0.73	0.732	0.734	0.736
Australia	Australasia	0.738	0.741	0.745	0.749	0.753	0.757	0.761	0.766	0.77	0.774	0.778	0.782	0.787	0.791	0.795	0.797	0.798	0.799	0.802	0.806	0.809	0.812	0.815	0.82	0.824	0.828	0.832	0.834	0.837	0.839
New Zealand	Australasia	0.757	0.762	0.765	0.769	0.772	0.774	0.778	0.782	0.785	0.787	0.79	0.794	0.796	0.798	0.802	0.803	0.8	0.8	0.803	0.807	0.809	0.812	0.816	0.821	0.825	0.828	0.832	0.835	0.838	0.84
Brunei Darussalam	High-income Asia Pacific	0.676	0.682	0.688	0.694	0.7	0.706	0.712	0.717	0.723	0.729	0.735	0.741	0.747	0.753	0.758	0.764	0.769	0.774	0.779	0.784	0.789	0.793	0.797	0.801	0.806	0.809	0.813	0.817	0.82	0.823
Japan	High-income Asia Pacific	0.791	0.796	0.801	0.805	0.809	0.813	0.817	0.82	0.822	0.824	0.826	0.828	0.83	0.833	0.836	0.838	0.84	0.842	0.844	0.846	0.848	0.85	0.853	0.855	0.857	0.86	0.862	0.865	0.867	0.87
Republic of Korea	High-income Asia Pacific	0.686	0.697	0.708	0.719	0.73	0.74	0.75	0.76	0.767	0.776	0.784	0.791	0.799	0.805	0.811	0.817	0.823	0.828	0.833	0.837	0.842	0.846	0.851	0.855	0.859	0.863	0.867	0.871	0.875	0.878
Singapore	High-income Asia Pacific	0.688	0.697	0.705	0.714	0.723	0.731	0.74	0.749	0.756	0.762	0.769	0.776	0.783	0.789	0.794	0.801	0.808	0.814	0.822	0.828	0.835	0.839	0.843	0.847	0.85	0.852	0.855	0.858	0.86	0.861
Canada	High-income North America	0.79	0.792	0.795	0.797	0.8	0.804	0.809	0.812	0.815	0.819	0.824	0.828	0.832	0.835	0.838	0.84	0.842	0.843	0.845	0.848	0.851	0.853	0.856	0.859	0.861	0.864	0.867	0.869	0.871	0.873
Greenland	Western Sub-Saharan Africa	0.655	0.652	0.651	0.651	0.653	0.653	0.653	0.655	0.661	0.664	0.667	0.671	0.678	0.684	0.689	0.696	0.704	0.71	0.715	0.721	0.728	0.734	0.737	0.74	0.743	0.747	0.751	0.756	0.759	0.761
United States of America	High-income North America	0.768	0.771	0.775	0.778	0.782	0.785	0.788	0.789	0.791	0.794	0.797	0.802	0.806	0.809	0.811	0.812	0.811	0.814	0.819	0.826	0.832	0.835	0.839	0.842	0.845	0.849	0.853	0.856	0.858	0.859
Argentina	Southern Latin America	0.581	0.585	0.593	0.599	0.605	0.611	0.617	0.622	0.625	0.628	0.634	0.637	0.64	0.641	0.642	0.649	0.653	0.655	0.657	0.661	0.665	0.67	0.674	0.677	0.679	0.687	0.696	0.702	0.706	0.708
Chile	Southern Latin America	0.592	0.6	0.606	0.611	0.617	0.624	0.63	0.637	0.644	0.651	0.657	0.663	0.671	0.678	0.683	0.686	0.689	0.692	0.695	0.7	0.706	0.712	0.719	0.724	0.728	0.738	0.747	0.753	0.756	0.759
Uruguay	Southern Latin America	0.581	0.584	0.588	0.591	0.594	0.597	0.6	0.606	0.612	0.618	0.622	0.626	0.628	0.631	0.633	0.636	0.639	0.642	0.645	0.649	0.653	0.658	0.663	0.668	0.673	0.678	0.684	0.688	0.693	0.697
Andorra	Western Europe	0.834	0.838	0.84	0.841	0.841	0.841	0.843	0.845	0.847	0.849	0.851	0.854	0.855	0.859	0.862	0.865	0.867	0.869	0.872	0.874	0.876	0.879	0.881	0.883	0.885	0.887	0.889	0.891	0.892	0.894
Austria	Western Europe	0.753	0.754	0.757	0.761	0.768	0.773	0.778	0.783	0.787	0.791	0.795	0.799	0.803	0.805	0.808	0.811	0.815	0.818	0.821	0.824	0.826	0.83	0.833	0.835	0.838	0.839	0.841	0.844	0.847	0.849
Belgium	Western Europe	0.746	0.75	0.756	0.762	0.767	0.771	0.775	0.779	0.782	0.784	0.787	0.792	0.796	0.799	0.802	0.805	0.808	0.81	0.813	0.816	0.82	0.824	0.829	0.834	0.837	0.841	0.843	0.846	0.849	0.851
Cyprus	Western Europe	0.662	0.67	0.68	0.691	0.702	0.713	0.723	0.732	0.741	0.75	0.758	0.767	0.774	0.78	0.786	0.791	0.797	0.804	0.81	0.816	0.82	0.824	0.827	0.829	0.831	0.832	0.834	0.836	0.838	0.841
Denmark	Western Europe	0.806	0.809	0.813	0.816	0.82	0.824	0.828	0.833	0.836	0.84	0.844	0.848	0.852	0.855	0.858	0.86	0.862	0.864	0.865	0.867	0.87	0.873	0.875	0.878	0.88	0.882	0.884	0.886	0.888	0.89
Finland	Western Europe	0.757	0.759	0.762	0.765	0.769	0.773	0.777	0.782	0.785	0.788	0.792	0.797	0.802	0.805	0.808	0.812	0.815	0.818	0.821	0.824	0.828	0.831	0.834	0.837	0.84	0.844	0.848	0.851	0.853	0.856
France	Western Europe	0.738	0.743	0.75	0.755	0.759	0.763	0.767	0.77	0.773	0.775	0.777	0.781	0.785	0.787	0.79	0.793	0.796	0.799	0.801	0.803	0.806	0.809	0.812	0.815	0.819	0.822	0.826	0.829	0.832	0.834
Germany	Western Europe	0.819	0.83	0.834	0.838	0.841	0.843	0.844	0.844	0.844	0.844	0.847	0.853	0.856	0.858	0.861	0.863	0.866	0.869	0.873	0.875	0.878	0.881	0.883	0.886	0.888	0.89	0.892	0.894	0.896	0.898
Greece	Western Europe	0.682	0.688	0.695	0.702	0.707	0.713	0.717	0.723	0.729	0.735	0.74	0.743	0.748	0.753	0.758	0.761	0.765	0.768	0.771	0.775	0.779	0.782	0.785	0.786	0.786	0.787	0.788	0.79	0.792	0.794
Iceland	Western Europe	0.764	0.77	0.774	0.778	0.782	0.785	0.788	0.79	0.794	0.799	0.806	0.813	0.818	0.822	0.824	0.827	0.83	0.834	0.838	0.842	0.846	0.847	0.847	0.848	0.85	0.854	0.858	0.863	0.866	0.869
Ireland	Western Europe	0.73	0.735	0.741	0.747	0.753	0.758	0.763	0.768	0.774	0.78	0.786	0.793	0.799	0.806	0.812	0.816	0.819	0.821	0.824	0.827	0.831	0.835	0.839	0.842	0.845	0.85	0.854	0.859	0.864	0.867
Israel	Western Europe	0.717	0.721	0.726	0.73	0.734	0.738	0.742	0.745	0.749	0.752	0.756	0.76	0.762	0.765	0.769	0.773	0.776	0.778	0.778	0.779	0.781	0.784	0.787	0.79	0.792	0.794	0.796	0.798	0.8	0.803
Italy	Western Europe	0.712	0.717	0.722	0.727	0.732	0.737	0.74	0.744	0.747	0.75	0.753	0.757	0.761	0.763	0.766	0.768	0.771	0.773	0.775	0.777	0.78	0.782	0.784	0.787	0.789	0.791	0.794	0.796	0.798	0.801
Luxembourg	Western Europe	0.815	0.818	0.82	0.823	0.828	0.833	0.836	0.839	0.842	0.844	0.847	0.85	0.853	0.855	0.857	0.858	0.862	0.866	0.869	0.871	0.872	0.874	0.877	0.88	0.883	0.886	0.889	0.892	0.894	0.895
Malta	Western Europe	0.666	0.67	0.675	0.682	0.69	0.695	0.696	0.7	0.708	0.715	0.722	0.729	0.733	0.737	0.741	0.745	0.749	0.753	0.757	0.761	0.764	0.768	0.772	0.775	0.779	0.784	0.788	0.793	0.797	0.801
Monaco	Western Sub-Saharan Africa	0.834	0.837	0.84	0.843	0.846	0.849	0.852	0.855	0.857	0.86	0.862	0.865	0.867	0.87	0.872	0.875	0.877	0.879	0.881	0.883	0.886	0.888	0.89	0.892	0.893	0.895	0.897	0.899	0.901	0.902
Netherlands	Western Europe	0.796	0.801	0.806	0.81	0.814	0.818	0.821	0.824	0.827	0.83	0.832	0.836	0.839	0.842	0.845	0.848	0.851	0.853	0.856	0.858	0.861	0.864	0.866	0.869	0.871	0.874	0.876	0.878	0.881	0.883
Norway	Western Europe	0.807	0.812	0.818	0.823	0.828	0.832	0.837	0.843	0.847	0.851	0.856	0.861	0.866	0.869	0.872	0.874	0.876	0.877	0.879	0.881	0.885	0.889	0.893	0.896	0.9	0.903	0.907	0.91	0.912	0.913
Portugal	Western Europe	0.607	0.615	0.622	0.629	0.636	0.641	0.647	0.651	0.656	0.661	0.666	0.671	0.676	0.681	0.686	0.69	0.694	0.698	0.701	0.705	0.709	0.714	0.718	0.722	0.726	0.729	0.732	0.736	0.739	0.743
San Marino	Western Sub-Saharan Africa	0.814	0.817	0.82	0.824	0.828	0.832	0.837	0.841	0.846	0.85	0.852	0.854	0.856	0.859	0.861	0.862	0.864	0.866	0.868	0.87	0.872	0.874	0.876	0.877	0.879	0.881	0.882	0.882	0.883	0.884
Spain	Western Europe	0.647	0.655	0.662	0.669	0.675	0.681	0.686	0.691	0.696	0.7	0.705	0.709	0.713	0.717	0.721	0.725	0.728	0.73	0.734	0.739	0.743	0.746	0.749	0.752	0.754	0.756	0.759	0.761	0.764	0.767
Sweden	Western Europe	0.769	0.775	0.782	0.788	0.794	0.801	0.806	0.811	0.815	0.819	0.823	0.826	0.829	0.832	0.835	0.838	0.84	0.842	0.844	0.846	0.849	0.852	0.855	0.858	0.86	0.863	0.865	0.868	0.87	0.872
Switzerland	Western Europe	0.868	0.869	0.873	0.876	0.878	0.88	0.881	0.883	0.884	0.886	0.889	0.893	0.894	0.896	0.898	0.9	0.902	0.905	0.908	0.909	0.912	0.914	0.917	0.919	0.921	0.922	0.924	0.926	0.928	0.929
United Kingdom	Western Europe	0.745	0.749	0.755	0.761	0.766	0.769	0.771	0.774	0.778	0.784	0.789	0.793	0.797	0.799	0.802	0.804	0.806	0.808	0.811	0.813	0.816	0.82	0.825	0.83	0.834	0.837	0.839	0.842	0.845	0.847
Bolivia (Plurinational State of)	Andean Latin America	0.412	0.417	0.422	0.428	0.434	0.441	0.448	0.455	0.462	0.469	0.474	0.48	0.485	0.491	0.496	0.501	0.506	0.51	0.514	0.518	0.521	0.525	0.528	0.533	0.538	0.544	0.55	0.556	0.562	0.566
Ecuador	Andean Latin America	0.503	0.506	0.51	0.514	0.517	0.521	0.524	0.528	0.532	0.535	0.539	0.544	0.549	0.554	0.559	0.565	0.57	0.575	0.581	0.586	0.591	0.597	0.603	0.609	0.615	0.621	0.626	0.632	0.636	0.64
Peru	Andean Latin America	0.501	0.505	0.508	0.511	0.516	0.521	0.526	0.532	0.537	0.543	0.548	0.552	0.557	0.562	0.566	0.571	0.577	0.583	0.589	0.595	0.601	0.608	0.614	0.62	0.625	0.63	0.635	0.64	0.645	0.648
Antigua and Barbuda	Caribbean	0.579	0.586	0.592	0.598	0.604	0.61	0.616	0.623	0.631	0.638	0.645	0.652	0.659	0.665	0.672	0.679	0.686	0.694	0.7	0.705	0.709	0.713	0.716	0.719	0.723	0.727	0.731	0.735	0.739	0.743
Bahamas	Caribbean	0.692	0.684	0.676	0.679	0.686	0.692	0.697	0.702	0.71	0.721	0.731	0.735	0.737	0.739	0.742	0.749	0.755	0.759	0.762	0.767	0.774	0.779	0.78	0.782	0.784	0.786	0.789	0.791	0.794	0.796
Barbados	Caribbean	0.649	0.653	0.658	0.663	0.667	0.67	0.672	0.674	0.676	0.677	0.68	0.683	0.687	0.691	0.695	0.699	0.703	0.707	0.711	0.714	0.718	0.721	0.725	0.728	0.73	0.733	0.735	0.737	0.74	0.742
Belize	Caribbean	0.428	0.437	0.447	0.457	0.466	0.475	0.482	0.488	0.494	0.499	0.505	0.51	0.515	0.521	0.528	0.534	0.541	0.547	0.553	0.559	0.564	0.569	0.574	0.579	0.583	0.588	0.592	0.596	0.6	0.603
Bermuda	Western Sub-Saharan Africa	0.685	0.689	0.693	0.697	0.701	0.704	0.707	0.71	0.714	0.719	0.724	0.731	0.737	0.743	0.749	0.755	0.76	0.766	0.773	0.779	0.785	0.79	0.795	0.799	0.802	0.805	0.807	0.809	0.811	0.813
Cuba	Caribbean	0.578	0.586	0.589	0.588	0.586	0.583	0.583	0.582	0.579	0.581	0.586	0.588	0.595	0.602	0.605	0.611	0.618	0.618	0.616	0.618	0.62	0.624	0.631	0.636	0.64	0.645	0.653	0.66	0.665	0.668
Dominica	Caribbean	0.579	0.585	0.591	0.597	0.604	0.61	0.617	0.623	0.63	0.637	0.643	0.649	0.655	0.66	0.666	0.672	0.677	0.683	0.689	0.695	0.7	0.705	0.709	0.713	0.717	0.721	0.724	0.727	0.728	0.729
Dominican Republic	Caribbean	0.425	0.427	0.43	0.434	0.437	0.442	0.446	0.452	0.458	0.465	0.471	0.478	0.485	0.492	0.499	0.508	0.516	0.524	0.532	0.538	0.544	0.549	0.554	0.559	0.563	0.569	0.574	0.58	0.587	0.592
Grenada	Caribbean	0.463	0.474	0.485	0.495	0.505	0.515	0.524	0.533	0.543	0.553	0.562	0.57	0.577	0.585	0.592	0.6	0.606	0.613	0.619	0.624	0.628	0.633	0.637	0.641	0.645	0.65	0.654	0.659	0.664	0.669
Guyana	Caribbean	0.452	0.456	0.461	0.467	0.474	0.481	0.488	0.496	0.503	0.51	0.516	0.522	0.527	0.532	0.536	0.54	0.544	0.549	0.554	0.559	0.565	0.571	0.577	0.583	0.59	0.596	0.602	0.608	0.614	0.618
Haiti	Caribbean	0.307	0.311	0.314	0.317	0.32	0.323	0.328	0.333	0.338	0.344	0.35	0.356	0.361	0.366	0.371	0.375	0.379	0.383	0.387	0.392	0.395	0.399	0.403	0.407	0.412	0.416	0.42	0.424	0.428	0.432
Jamaica	Caribbean	0.542	0.547	0.553	0.56	0.566	0.573	0.58	0.586	0.592	0.598	0.603	0.609	0.614	0.62	0.625	0.63	0.635	0.64	0.645	0.649	0.653	0.657	0.661	0.664	0.668	0.671	0.675	0.678	0.681	0.684
Puerto Rico	Western Sub-Saharan Africa	0.67	0.676	0.679	0.684	0.689	0.693	0.699	0.705	0.711	0.714	0.72	0.731	0.738	0.742	0.744	0.748	0.752	0.756	0.76	0.764	0.769	0.774	0.779	0.785	0.793	0.802	0.808	0.811	0.813	0.814
Saint Kitts and Nevis	Western Sub-Saharan Africa	0.583	0.592	0.599	0.607	0.614	0.62	0.626	0.633	0.638	0.644	0.65	0.657	0.663	0.668	0.673	0.679	0.685	0.69	0.696	0.701	0.706	0.71	0.714	0.719	0.724	0.728	0.733	0.738	0.742	0.746
Saint Lucia	Caribbean	0.483	0.493	0.504	0.514	0.524	0.534	0.543	0.551	0.56	0.568	0.575	0.581	0.587	0.593	0.6	0.606	0.612	0.617	0.623	0.629	0.634	0.639	0.643	0.648	0.652	0.656	0.659	0.663	0.667	0.67
Saint Vincent and the Grenadines	Caribbean	0.462	0.471	0.479	0.487	0.495	0.502	0.509	0.515	0.522	0.528	0.534	0.539	0.545	0.551	0.557	0.562	0.568	0.574	0.58	0.585	0.589	0.593	0.598	0.602	0.606	0.61	0.615	0.619	0.623	0.627
Suriname	Caribbean	0.498	0.503	0.507	0.511	0.513	0.515	0.518	0.523	0.528	0.533	0.538	0.545	0.552	0.56	0.568	0.574	0.579	0.584	0.588	0.593	0.598	0.602	0.607	0.611	0.616	0.62	0.625	0.629	0.633	0.636
Trinidad and Tobago	Caribbean	0.618	0.622	0.626	0.63	0.634	0.639	0.644	0.65	0.656	0.662	0.669	0.675	0.682	0.689	0.696	0.704	0.711	0.718	0.724	0.728	0.732	0.736	0.739	0.742	0.745	0.748	0.751	0.753	0.755	0.757
United States Virgin Islands	Western Sub-Saharan Africa	0.667	0.68	0.689	0.697	0.704	0.71	0.715	0.72	0.724	0.728	0.731	0.734	0.742	0.749	0.756	0.762	0.768	0.773	0.778	0.782	0.785	0.788	0.79	0.791	0.792	0.794	0.795	0.796	0.798	0.799
Colombia	Central Latin America	0.478	0.48	0.482	0.486	0.492	0.498	0.503	0.509	0.514	0.518	0.522	0.526	0.529	0.533	0.536	0.54	0.546	0.552	0.559	0.567	0.574	0.582	0.589	0.596	0.603	0.609	0.616	0.622	0.628	0.633
Costa Rica	Central Latin America	0.532	0.538	0.544	0.55	0.555	0.56	0.565	0.571	0.577	0.584	0.592	0.598	0.603	0.607	0.611	0.615	0.619	0.623	0.627	0.632	0.637	0.642	0.647	0.652	0.657	0.662	0.667	0.672	0.676	0.68
El Salvador	Central Latin America	0.39	0.393	0.397	0.402	0.408	0.415	0.423	0.431	0.441	0.45	0.46	0.469	0.478	0.486	0.493	0.499	0.505	0.511	0.517	0.521	0.526	0.531	0.536	0.542	0.547	0.552	0.558	0.563	0.568	0.573
Guatemala	Central Latin America	0.315	0.32	0.328	0.336	0.345	0.352	0.36	0.369	0.378	0.387	0.395	0.403	0.412	0.421	0.43	0.439	0.446	0.453	0.459	0.465	0.472	0.478	0.485	0.491	0.498	0.504	0.51	0.516	0.522	0.526
Honduras	Central Latin America	0.33	0.335	0.34	0.345	0.351	0.357	0.363	0.37	0.377	0.384	0.391	0.397	0.404	0.411	0.417	0.424	0.43	0.437	0.443	0.448	0.454	0.459	0.464	0.469	0.473	0.478	0.482	0.487	0.492	0.496
Mexico	Central Latin America	0.507	0.514	0.52	0.526	0.532	0.537	0.542	0.547	0.553	0.558	0.563	0.569	0.574	0.578	0.583	0.588	0.592	0.597	0.601	0.605	0.608	0.613	0.617	0.621	0.626	0.631	0.636	0.64	0.645	0.649
Nicaragua	Central Latin America	0.338	0.345	0.353	0.36	0.368	0.376	0.385	0.393	0.402	0.411	0.419	0.426	0.433	0.438	0.444	0.449	0.453	0.458	0.462	0.466	0.47	0.474	0.479	0.484	0.489	0.495	0.5	0.506	0.512	0.517
Panama	Central Latin America	0.544	0.549	0.555	0.559	0.562	0.565	0.568	0.573	0.579	0.586	0.592	0.597	0.602	0.605	0.607	0.61	0.613	0.616	0.62	0.623	0.627	0.63	0.635	0.642	0.65	0.658	0.666	0.674	0.68	0.686
Venezuela (Bolivarian Republic of)	Central Latin America	0.509	0.514	0.522	0.53	0.537	0.542	0.546	0.551	0.554	0.557	0.559	0.56	0.558	0.552	0.548	0.55	0.557	0.566	0.575	0.582	0.586	0.591	0.596	0.6	0.604	0.607	0.608	0.608	0.608	0.607
Brazil	Tropical Latin America	0.487	0.492	0.498	0.503	0.508	0.513	0.519	0.524	0.529	0.533	0.538	0.543	0.547	0.551	0.556	0.561	0.566	0.572	0.577	0.583	0.59	0.597	0.603	0.61	0.616	0.622	0.627	0.632	0.636	0.64
Paraguay	Tropical Latin America	0.465	0.471	0.477	0.484	0.491	0.498	0.505	0.512	0.519	0.524	0.529	0.534	0.539	0.544	0.549	0.554	0.559	0.564	0.57	0.575	0.582	0.588	0.594	0.601	0.608	0.615	0.621	0.627	0.633	0.638
Afghanistan	South Asia	0.187	0.191	0.195	0.196	0.194	0.194	0.193	0.192	0.19	0.189	0.188	0.188	0.194	0.202	0.209	0.216	0.224	0.234	0.243	0.253	0.264	0.274	0.285	0.295	0.304	0.313	0.321	0.329	0.337	0.343
Algeria	North Africa and Middle East	0.436	0.446	0.456	0.465	0.474	0.483	0.492	0.5	0.509	0.518	0.526	0.534	0.542	0.55	0.558	0.566	0.573	0.58	0.587	0.593	0.599	0.605	0.611	0.617	0.623	0.628	0.634	0.64	0.646	0.652
Bahrain	North Africa and Middle East	0.553	0.56	0.566	0.573	0.58	0.587	0.595	0.602	0.61	0.618	0.626	0.634	0.643	0.653	0.662	0.672	0.68	0.688	0.697	0.705	0.711	0.715	0.72	0.726	0.731	0.735	0.739	0.743	0.747	0.751
Egypt	North Africa and Middle East	0.403	0.415	0.426	0.437	0.448	0.459	0.469	0.478	0.487	0.496	0.504	0.512	0.52	0.527	0.535	0.542	0.549	0.557	0.565	0.573	0.582	0.591	0.6	0.609	0.617	0.626	0.635	0.643	0.651	0.658
Iran (Islamic Republic of)	North Africa and Middle East	0.404	0.419	0.433	0.446	0.457	0.468	0.477	0.486	0.496	0.506	0.517	0.529	0.541	0.552	0.562	0.571	0.581	0.593	0.603	0.613	0.622	0.63	0.635	0.64	0.645	0.649	0.654	0.659	0.665	0.67
Iraq	North Africa and Middle East	0.392	0.397	0.402	0.407	0.412	0.417	0.422	0.429	0.439	0.451	0.462	0.475	0.485	0.493	0.504	0.514	0.525	0.535	0.547	0.558	0.57	0.583	0.597	0.61	0.622	0.632	0.644	0.654	0.663	0.671
Jordan	North Africa and Middle East	0.52	0.529	0.537	0.546	0.554	0.562	0.57	0.577	0.585	0.592	0.6	0.607	0.614	0.621	0.63	0.639	0.648	0.656	0.664	0.673	0.681	0.688	0.695	0.702	0.707	0.713	0.718	0.723	0.727	0.731
Kuwait	North Africa and Middle East	0.655	0.659	0.662	0.667	0.673	0.68	0.689	0.699	0.709	0.717	0.724	0.729	0.735	0.742	0.75	0.76	0.769	0.777	0.785	0.793	0.801	0.808	0.815	0.822	0.828	0.834	0.839	0.844	0.848	0.851
Lebanon	North Africa and Middle East	0.462	0.47	0.477	0.485	0.493	0.502	0.511	0.52	0.53	0.54	0.548	0.557	0.565	0.574	0.582	0.591	0.6	0.609	0.618	0.628	0.639	0.649	0.66	0.67	0.677	0.685	0.691	0.698	0.704	0.708
Libya	North Africa and Middle East	0.405	0.422	0.438	0.455	0.472	0.489	0.506	0.522	0.538	0.552	0.566	0.58	0.593	0.606	0.619	0.632	0.645	0.658	0.67	0.681	0.691	0.695	0.703	0.707	0.707	0.707	0.705	0.705	0.707	0.709
Morocco	North Africa and Middle East	0.347	0.354	0.361	0.367	0.374	0.38	0.386	0.392	0.398	0.403	0.409	0.414	0.42	0.426	0.432	0.439	0.445	0.452	0.46	0.467	0.475	0.483	0.491	0.499	0.508	0.516	0.524	0.533	0.541	0.548
Oman	North Africa and Middle East	0.441	0.455	0.469	0.485	0.5	0.514	0.528	0.543	0.558	0.573	0.588	0.601	0.615	0.628	0.641	0.653	0.664	0.678	0.692	0.704	0.715	0.726	0.737	0.747	0.754	0.76	0.767	0.773	0.778	0.783
Palestine	North Africa and Middle East	0.314	0.32	0.329	0.337	0.347	0.356	0.365	0.375	0.386	0.397	0.407	0.415	0.422	0.43	0.439	0.449	0.458	0.467	0.476	0.486	0.497	0.509	0.521	0.533	0.543	0.553	0.564	0.573	0.582	0.588
Qatar	North Africa and Middle East	0.585	0.598	0.61	0.621	0.632	0.643	0.654	0.666	0.676	0.685	0.694	0.703	0.711	0.719	0.727	0.735	0.743	0.75	0.757	0.764	0.772	0.779	0.786	0.793	0.799	0.806	0.812	0.818	0.825	0.83
Saudi Arabia	North Africa and Middle East	0.48	0.491	0.504	0.516	0.529	0.541	0.554	0.566	0.578	0.59	0.602	0.614	0.625	0.637	0.65	0.664	0.677	0.69	0.703	0.715	0.726	0.738	0.75	0.76	0.769	0.778	0.786	0.793	0.8	0.805
Sudan	Western Sub-Saharan Africa	0.227	0.234	0.241	0.248	0.256	0.263	0.271	0.28	0.289	0.298	0.308	0.318	0.327	0.337	0.348	0.358	0.37	0.381	0.393	0.404	0.416	0.428	0.44	0.451	0.462	0.474	0.485	0.497	0.507	0.515
Syrian Arab Republic	North Africa and Middle East	0.367	0.376	0.387	0.398	0.409	0.421	0.432	0.443	0.454	0.465	0.476	0.486	0.497	0.508	0.521	0.535	0.548	0.56	0.572	0.583	0.594	0.601	0.605	0.606	0.607	0.608	0.61	0.613	0.616	0.619
Tunisia	North Africa and Middle East	0.434	0.444	0.455	0.466	0.476	0.487	0.498	0.508	0.518	0.528	0.538	0.548	0.556	0.565	0.574	0.582	0.591	0.599	0.607	0.614	0.622	0.628	0.634	0.64	0.646	0.651	0.657	0.662	0.667	0.672
Turkey	North Africa and Middle East	0.473	0.483	0.493	0.504	0.513	0.523	0.534	0.545	0.556	0.566	0.577	0.587	0.597	0.607	0.619	0.63	0.641	0.652	0.663	0.671	0.68	0.689	0.698	0.707	0.715	0.723	0.729	0.736	0.743	0.748
United Arab Emirates	North Africa and Middle East	0.621	0.637	0.653	0.669	0.685	0.7	0.714	0.727	0.74	0.751	0.762	0.773	0.783	0.792	0.801	0.81	0.819	0.829	0.838	0.846	0.853	0.859	0.863	0.868	0.87	0.872	0.874	0.876	0.879	0.88
Yemen	North Africa and Middle East	0.176	0.183	0.191	0.198	0.207	0.215	0.224	0.234	0.243	0.253	0.263	0.273	0.283	0.293	0.303	0.314	0.325	0.335	0.346	0.356	0.366	0.375	0.384	0.393	0.402	0.407	0.41	0.412	0.413	0.412
Bangladesh	South Asia	0.267	0.275	0.283	0.29	0.297	0.304	0.311	0.317	0.324	0.33	0.336	0.343	0.349	0.355	0.362	0.369	0.376	0.384	0.392	0.4	0.408	0.416	0.425	0.433	0.441	0.449	0.457	0.466	0.475	0.483
Bhutan	South Asia	0.228	0.232	0.237	0.243	0.251	0.258	0.266	0.275	0.282	0.29	0.298	0.306	0.314	0.322	0.33	0.338	0.347	0.356	0.365	0.375	0.384	0.394	0.403	0.411	0.419	0.426	0.434	0.442	0.449	0.455
India	South Asia	0.327	0.333	0.339	0.345	0.351	0.358	0.364	0.371	0.378	0.386	0.393	0.4	0.407	0.414	0.421	0.429	0.437	0.446	0.455	0.463	0.473	0.483	0.493	0.504	0.515	0.526	0.537	0.547	0.558	0.566
Nepal	South Asia	0.198	0.203	0.208	0.215	0.221	0.228	0.236	0.244	0.251	0.259	0.267	0.276	0.284	0.291	0.299	0.307	0.315	0.322	0.33	0.339	0.347	0.356	0.365	0.373	0.382	0.391	0.399	0.408	0.416	0.422
Pakistan	South Asia	0.247	0.253	0.259	0.265	0.271	0.277	0.283	0.289	0.295	0.301	0.307	0.313	0.32	0.326	0.333	0.34	0.347	0.355	0.363	0.371	0.379	0.387	0.394	0.402	0.41	0.418	0.426	0.434	0.442	0.449
China	East Asia	0.433	0.441	0.45	0.459	0.469	0.479	0.489	0.499	0.508	0.516	0.525	0.534	0.543	0.552	0.561	0.571	0.581	0.591	0.601	0.611	0.621	0.631	0.638	0.646	0.654	0.657	0.659	0.669	0.679	0.686
Democratic People's Republic of Korea	East Asia	0.431	0.436	0.439	0.442	0.445	0.447	0.45	0.451	0.452	0.455	0.458	0.463	0.467	0.473	0.478	0.485	0.49	0.496	0.502	0.507	0.513	0.518	0.523	0.528	0.534	0.538	0.543	0.548	0.553	0.558
Taiwan (Province of China)	East Asia	0.667	0.678	0.685	0.694	0.702	0.711	0.719	0.731	0.743	0.747	0.754	0.763	0.772	0.779	0.787	0.795	0.802	0.81	0.817	0.824	0.83	0.833	0.838	0.843	0.848	0.852	0.856	0.86	0.865	0.868
American Samoa	Western Sub-Saharan Africa	0.606	0.609	0.613	0.616	0.619	0.623	0.627	0.63	0.634	0.637	0.641	0.645	0.649	0.652	0.656	0.66	0.663	0.667	0.671	0.674	0.678	0.682	0.686	0.69	0.694	0.698	0.702	0.706	0.709	0.712
Cook Islands	Western Sub-Saharan Africa	0.625	0.631	0.637	0.643	0.649	0.654	0.659	0.663	0.667	0.671	0.676	0.682	0.687	0.692	0.697	0.701	0.706	0.711	0.715	0.719	0.722	0.726	0.73	0.734	0.739	0.744	0.75	0.755	0.76	0.764
Fiji	Oceania	0.527	0.532	0.538	0.544	0.55	0.555	0.561	0.567	0.572	0.577	0.582	0.587	0.592	0.596	0.601	0.605	0.609	0.612	0.616	0.619	0.622	0.626	0.63	0.635	0.639	0.644	0.649	0.654	0.659	0.664
Guam	Western Sub-Saharan Africa	0.693	0.688	0.684	0.684	0.688	0.695	0.704	0.715	0.728	0.741	0.753	0.762	0.767	0.768	0.77	0.771	0.773	0.775	0.778	0.782	0.785	0.789	0.792	0.795	0.797	0.799	0.803	0.807	0.81	0.813
Kiribati	Oceania	0.425	0.427	0.429	0.432	0.435	0.438	0.441	0.444	0.447	0.451	0.455	0.459	0.463	0.468	0.472	0.476	0.48	0.484	0.487	0.49	0.492	0.495	0.497	0.501	0.504	0.509	0.514	0.518	0.523	0.527
Marshall Islands	Oceania	0.398	0.404	0.41	0.416	0.423	0.43	0.435	0.439	0.442	0.446	0.45	0.454	0.458	0.463	0.467	0.472	0.477	0.482	0.487	0.493	0.498	0.504	0.509	0.515	0.52	0.525	0.531	0.536	0.541	0.544
Micronesia (Federated States of)	Oceania	0.447	0.453	0.459	0.465	0.471	0.478	0.483	0.488	0.492	0.497	0.502	0.507	0.511	0.516	0.521	0.525	0.53	0.534	0.538	0.542	0.546	0.55	0.554	0.558	0.561	0.565	0.569	0.573	0.577	0.58
Nauru	Western Sub-Saharan Africa	0.499	0.501	0.503	0.504	0.504	0.505	0.505	0.504	0.504	0.503	0.503	0.503	0.503	0.503	0.504	0.506	0.509	0.51	0.515	0.521	0.529	0.538	0.547	0.559	0.573	0.585	0.595	0.605	0.613	0.618
Niue	Western Sub-Saharan Africa	0.566	0.571	0.576	0.581	0.586	0.591	0.595	0.6	0.605	0.609	0.614	0.618	0.622	0.626	0.631	0.638	0.645	0.651	0.657	0.663	0.669	0.675	0.681	0.685	0.69	0.695	0.699	0.703	0.707	0.711
Northern Mariana Islands	Western Sub-Saharan Africa	0.692	0.698	0.704	0.709	0.714	0.718	0.722	0.725	0.727	0.731	0.738	0.744	0.748	0.75	0.751	0.752	0.752	0.753	0.753	0.752	0.751	0.75	0.75	0.75	0.75	0.751	0.756	0.761	0.767	0.771
Palau	Western Sub-Saharan Africa	0.621	0.629	0.636	0.642	0.647	0.652	0.658	0.663	0.668	0.672	0.676	0.68	0.683	0.686	0.69	0.693	0.697	0.7	0.703	0.705	0.707	0.71	0.714	0.717	0.72	0.725	0.729	0.732	0.735	0.738
Papua New Guinea	Oceania	0.292	0.295	0.299	0.304	0.309	0.313	0.317	0.32	0.323	0.326	0.329	0.331	0.333	0.335	0.337	0.339	0.342	0.345	0.348	0.352	0.356	0.36	0.363	0.367	0.372	0.377	0.382	0.386	0.391	0.394
Samoa	Oceania	0.531	0.535	0.539	0.543	0.546	0.55	0.555	0.559	0.563	0.567	0.571	0.576	0.581	0.586	0.59	0.595	0.599	0.603	0.607	0.61	0.612	0.615	0.618	0.62	0.623	0.626	0.629	0.633	0.637	0.641
Solomon Islands	Oceania	0.279	0.283	0.288	0.294	0.3	0.306	0.312	0.317	0.321	0.326	0.328	0.33	0.331	0.332	0.333	0.336	0.339	0.343	0.348	0.353	0.358	0.364	0.371	0.377	0.382	0.387	0.393	0.398	0.403	0.407
Tokelau	Western Sub-Saharan Africa	0.427	0.432	0.438	0.444	0.45	0.456	0.463	0.47	0.477	0.484	0.491	0.498	0.504	0.511	0.519	0.526	0.534	0.542	0.55	0.557	0.565	0.573	0.58	0.588	0.595	0.602	0.608	0.615	0.621	0.626
Tonga	Oceania	0.51	0.517	0.522	0.527	0.533	0.538	0.543	0.547	0.551	0.555	0.559	0.563	0.568	0.572	0.576	0.58	0.583	0.587	0.59	0.594	0.598	0.602	0.606	0.61	0.614	0.618	0.622	0.627	0.632	0.636
Tuvalu	Western Sub-Saharan Africa	0.426	0.434	0.442	0.45	0.458	0.465	0.47	0.476	0.483	0.49	0.496	0.502	0.509	0.514	0.519	0.523	0.527	0.531	0.537	0.541	0.545	0.549	0.553	0.558	0.562	0.567	0.573	0.579	0.584	0.589
Vanuatu	Oceania	0.361	0.365	0.369	0.373	0.377	0.381	0.386	0.39	0.395	0.399	0.403	0.407	0.41	0.413	0.417	0.42	0.425	0.43	0.435	0.44	0.446	0.451	0.455	0.46	0.464	0.468	0.473	0.477	0.481	0.485
Cambodia	Southeast Asia	0.266	0.272	0.277	0.282	0.286	0.291	0.296	0.301	0.307	0.313	0.321	0.328	0.337	0.345	0.354	0.363	0.373	0.382	0.391	0.399	0.406	0.413	0.421	0.428	0.435	0.442	0.449	0.456	0.463	0.469
Indonesia	Southeast Asia	0.452	0.462	0.472	0.481	0.49	0.499	0.508	0.516	0.522	0.527	0.533	0.537	0.542	0.547	0.552	0.558	0.564	0.571	0.578	0.585	0.593	0.601	0.609	0.617	0.625	0.633	0.64	0.647	0.654	0.66
Lao People's Democratic Republic	Southeast Asia	0.268	0.274	0.279	0.285	0.29	0.296	0.302	0.309	0.315	0.322	0.329	0.336	0.344	0.351	0.359	0.367	0.376	0.385	0.394	0.403	0.413	0.422	0.431	0.441	0.45	0.458	0.467	0.475	0.483	0.49
Malaysia	Southeast Asia	0.542	0.548	0.554	0.562	0.572	0.581	0.59	0.6	0.611	0.622	0.63	0.638	0.646	0.652	0.659	0.665	0.671	0.677	0.681	0.687	0.693	0.698	0.704	0.71	0.716	0.722	0.726	0.728	0.732	0.737
Maldives	Southeast Asia	0.303	0.314	0.324	0.336	0.347	0.359	0.37	0.382	0.394	0.406	0.417	0.427	0.437	0.447	0.456	0.464	0.473	0.481	0.49	0.497	0.504	0.511	0.518	0.525	0.532	0.538	0.544	0.551	0.557	0.562
Mauritius	Eastern Sub-Saharan Africa	0.527	0.532	0.535	0.543	0.556	0.565	0.57	0.576	0.583	0.588	0.593	0.598	0.603	0.608	0.614	0.621	0.627	0.633	0.64	0.646	0.652	0.658	0.665	0.673	0.68	0.686	0.69	0.695	0.7	0.705
Myanmar	Southeast Asia	0.284	0.287	0.29	0.295	0.3	0.306	0.313	0.32	0.327	0.335	0.344	0.353	0.363	0.373	0.384	0.395	0.406	0.417	0.427	0.437	0.446	0.455	0.464	0.473	0.482	0.49	0.498	0.506	0.514	0.521
Philippines	Southeast Asia	0.497	0.501	0.505	0.509	0.513	0.518	0.522	0.526	0.529	0.532	0.534	0.537	0.54	0.542	0.545	0.547	0.55	0.554	0.558	0.562	0.567	0.572	0.577	0.583	0.589	0.596	0.603	0.61	0.617	0.623
Seychelles	Eastern Sub-Saharan Africa	0.567	0.576	0.584	0.592	0.6	0.607	0.614	0.621	0.629	0.636	0.642	0.647	0.652	0.656	0.659	0.662	0.666	0.67	0.673	0.676	0.679	0.683	0.687	0.691	0.696	0.702	0.707	0.713	0.719	0.724
Sri Lanka	Southeast Asia	0.504	0.511	0.518	0.525	0.532	0.539	0.547	0.554	0.561	0.567	0.573	0.578	0.582	0.587	0.592	0.597	0.602	0.609	0.615	0.621	0.628	0.636	0.644	0.651	0.658	0.666	0.672	0.678	0.684	0.69
Thailand	Southeast Asia	0.508	0.518	0.527	0.536	0.544	0.553	0.562	0.569	0.574	0.578	0.583	0.589	0.594	0.599	0.605	0.61	0.616	0.623	0.629	0.633	0.638	0.643	0.649	0.655	0.66	0.666	0.671	0.676	0.682	0.687
Timor-Leste	Southeast Asia	0.274	0.28	0.286	0.293	0.3	0.308	0.317	0.326	0.334	0.339	0.345	0.352	0.358	0.364	0.374	0.388	0.406	0.421	0.436	0.448	0.458	0.469	0.48	0.488	0.493	0.498	0.503	0.508	0.511	0.514
Viet Nam	Southeast Asia	0.39	0.397	0.404	0.412	0.42	0.429	0.438	0.447	0.455	0.463	0.471	0.478	0.486	0.493	0.501	0.509	0.517	0.525	0.533	0.541	0.549	0.558	0.566	0.573	0.581	0.589	0.596	0.604	0.611	0.617
Angola	Central Sub-Saharan Africa	0.238	0.243	0.247	0.25	0.253	0.257	0.262	0.267	0.273	0.278	0.283	0.289	0.296	0.303	0.311	0.319	0.33	0.341	0.353	0.364	0.376	0.387	0.398	0.41	0.421	0.432	0.443	0.454	0.463	0.47
Central African Republic	Central Sub-Saharan Africa	0.186	0.19	0.193	0.196	0.199	0.202	0.205	0.208	0.211	0.215	0.218	0.221	0.225	0.227	0.23	0.233	0.236	0.24	0.244	0.248	0.253	0.258	0.263	0.263	0.263	0.264	0.266	0.268	0.271	0.274
Congo	Central Sub-Saharan Africa	0.364	0.373	0.381	0.389	0.396	0.403	0.41	0.416	0.421	0.426	0.431	0.437	0.442	0.447	0.452	0.458	0.464	0.469	0.475	0.482	0.491	0.5	0.509	0.519	0.528	0.538	0.547	0.556	0.563	0.568
Democratic Republic of the Congo	Central Sub-Saharan Africa	0.26	0.262	0.263	0.263	0.262	0.261	0.259	0.256	0.253	0.25	0.246	0.242	0.239	0.238	0.239	0.242	0.244	0.247	0.251	0.257	0.266	0.277	0.289	0.305	0.321	0.336	0.35	0.362	0.374	0.382
Equatorial Guinea	Central Sub-Saharan Africa	0.208	0.214	0.222	0.23	0.24	0.252	0.268	0.295	0.318	0.341	0.364	0.391	0.415	0.438	0.46	0.482	0.502	0.522	0.543	0.561	0.578	0.594	0.611	0.626	0.64	0.652	0.663	0.673	0.681	0.685
Gabon	Central Sub-Saharan Africa	0.388	0.399	0.409	0.42	0.431	0.442	0.453	0.463	0.474	0.483	0.493	0.502	0.51	0.519	0.528	0.537	0.546	0.554	0.563	0.57	0.579	0.587	0.596	0.605	0.614	0.623	0.632	0.641	0.649	0.656
Burundi	Eastern Sub-Saharan Africa	0.198	0.201	0.204	0.207	0.209	0.21	0.21	0.211	0.212	0.213	0.213	0.214	0.216	0.218	0.22	0.223	0.226	0.23	0.234	0.238	0.243	0.248	0.254	0.26	0.266	0.27	0.274	0.278	0.282	0.284
Comoros	Eastern Sub-Saharan Africa	0.274	0.281	0.288	0.296	0.302	0.309	0.315	0.322	0.328	0.334	0.34	0.346	0.353	0.359	0.365	0.371	0.378	0.384	0.39	0.396	0.401	0.407	0.413	0.419	0.426	0.432	0.438	0.444	0.45	0.455
Djibouti	Eastern Sub-Saharan Africa	0.275	0.277	0.28	0.285	0.289	0.293	0.297	0.302	0.306	0.311	0.317	0.322	0.327	0.333	0.339	0.345	0.353	0.36	0.368	0.376	0.384	0.392	0.4	0.408	0.416	0.425	0.434	0.443	0.452	0.459
Eritrea	Eastern Sub-Saharan Africa	0.198	0.203	0.21	0.218	0.228	0.238	0.248	0.258	0.267	0.275	0.283	0.289	0.296	0.302	0.307	0.312	0.317	0.322	0.326	0.33	0.334	0.34	0.346	0.353	0.36	0.367	0.375	0.382	0.39	0.396
Ethiopia	Eastern Sub-Saharan Africa	0.144	0.146	0.147	0.149	0.151	0.153	0.157	0.161	0.164	0.167	0.171	0.176	0.18	0.183	0.189	0.195	0.203	0.213	0.223	0.233	0.244	0.256	0.268	0.279	0.291	0.302	0.313	0.324	0.334	0.343
Kenya	Eastern Sub-Saharan Africa	0.333	0.341	0.348	0.354	0.36	0.366	0.372	0.378	0.383	0.388	0.392	0.397	0.401	0.404	0.409	0.413	0.418	0.424	0.429	0.435	0.441	0.448	0.455	0.463	0.47	0.478	0.486	0.494	0.502	0.508
Madagascar	Eastern Sub-Saharan Africa	0.265	0.268	0.27	0.273	0.275	0.277	0.28	0.283	0.286	0.29	0.294	0.299	0.302	0.307	0.311	0.316	0.32	0.324	0.328	0.332	0.336	0.342	0.348	0.355	0.361	0.369	0.376	0.383	0.391	0.396
Malawi	Eastern Sub-Saharan Africa	0.213	0.215	0.215	0.217	0.218	0.22	0.225	0.23	0.235	0.24	0.245	0.249	0.254	0.26	0.267	0.274	0.281	0.29	0.299	0.308	0.317	0.326	0.335	0.342	0.35	0.358	0.365	0.372	0.379	0.384
Mozambique	Eastern Sub-Saharan Africa	0.12	0.122	0.123	0.126	0.129	0.131	0.137	0.144	0.152	0.159	0.165	0.172	0.179	0.186	0.194	0.201	0.208	0.215	0.223	0.23	0.237	0.244	0.252	0.26	0.268	0.277	0.285	0.294	0.301	0.307
Rwanda	Eastern Sub-Saharan Africa	0.257	0.259	0.262	0.265	0.261	0.261	0.262	0.265	0.269	0.272	0.277	0.283	0.291	0.298	0.307	0.315	0.325	0.333	0.342	0.351	0.359	0.368	0.376	0.384	0.391	0.399	0.407	0.415	0.422	0.429
Somalia	Eastern Sub-Saharan Africa	0.0508	0.0514	0.0522	0.053	0.0539	0.0547	0.0556	0.0565	0.0574	0.0584	0.0593	0.0603	0.0613	0.0622	0.0632	0.0641	0.0651	0.0661	0.0671	0.0682	0.0692	0.0703	0.0716	0.0728	0.0742	0.0756	0.077	0.0785	0.0799	0.081
South Sudan	Western Sub-Saharan Africa	0.248	0.251	0.253	0.256	0.259	0.261	0.264	0.267	0.271	0.274	0.277	0.281	0.284	0.288	0.292	0.296	0.301	0.305	0.31	0.315	0.32	0.325	0.33	0.334	0.339	0.342	0.345	0.351	0.358	0.363
Uganda	Eastern Sub-Saharan Africa	0.167	0.169	0.172	0.176	0.181	0.187	0.194	0.201	0.208	0.216	0.225	0.234	0.243	0.253	0.262	0.272	0.282	0.293	0.303	0.314	0.325	0.335	0.345	0.355	0.364	0.373	0.382	0.391	0.399	0.404
United Republic of Tanzania	Eastern Sub-Saharan Africa	0.26	0.265	0.269	0.273	0.276	0.28	0.284	0.288	0.292	0.296	0.301	0.305	0.31	0.315	0.32	0.326	0.331	0.337	0.342	0.348	0.354	0.361	0.368	0.375	0.383	0.391	0.399	0.408	0.416	0.423
Zambia	Eastern Sub-Saharan Africa	0.299	0.304	0.307	0.311	0.314	0.316	0.319	0.323	0.326	0.33	0.334	0.34	0.345	0.352	0.359	0.367	0.376	0.386	0.396	0.407	0.418	0.429	0.44	0.451	0.462	0.472	0.481	0.491	0.499	0.505
Botswana	Southern Sub-Saharan Africa	0.431	0.441	0.451	0.459	0.467	0.475	0.483	0.491	0.498	0.506	0.514	0.521	0.528	0.535	0.541	0.548	0.555	0.562	0.569	0.575	0.581	0.587	0.593	0.6	0.606	0.612	0.618	0.624	0.63	0.634
Eswatini	Southern Sub-Saharan Africa	0.392	0.401	0.41	0.419	0.427	0.435	0.443	0.45	0.456	0.462	0.468	0.474	0.479	0.484	0.49	0.495	0.501	0.507	0.513	0.519	0.526	0.532	0.538	0.545	0.551	0.557	0.563	0.569	0.574	0.577
Lesotho	Southern Sub-Saharan Africa	0.321	0.327	0.333	0.34	0.346	0.353	0.36	0.367	0.373	0.38	0.387	0.393	0.399	0.405	0.411	0.417	0.423	0.429	0.435	0.441	0.448	0.455	0.462	0.469	0.476	0.483	0.489	0.496	0.502	0.507
Namibia	Southern Sub-Saharan Africa	0.454	0.459	0.465	0.47	0.475	0.48	0.486	0.491	0.495	0.5	0.505	0.509	0.514	0.518	0.523	0.529	0.534	0.54	0.546	0.552	0.558	0.564	0.571	0.577	0.584	0.591	0.597	0.603	0.608	0.612
South Africa	Southern Sub-Saharan Africa	0.552	0.556	0.56	0.564	0.567	0.572	0.576	0.58	0.584	0.588	0.593	0.597	0.602	0.607	0.611	0.616	0.622	0.627	0.632	0.637	0.642	0.647	0.651	0.656	0.66	0.664	0.668	0.672	0.676	0.678
Zimbabwe	Southern Sub-Saharan Africa	0.394	0.403	0.409	0.415	0.421	0.426	0.432	0.437	0.441	0.444	0.446	0.448	0.448	0.447	0.444	0.441	0.437	0.433	0.428	0.425	0.425	0.427	0.432	0.438	0.445	0.452	0.459	0.465	0.471	0.476
Benin	Western Sub-Saharan Africa	0.209	0.213	0.218	0.222	0.227	0.231	0.236	0.241	0.245	0.25	0.254	0.259	0.263	0.267	0.271	0.275	0.279	0.283	0.288	0.292	0.297	0.301	0.306	0.312	0.318	0.324	0.331	0.338	0.346	0.352
Burkina Faso	Western Sub-Saharan Africa	0.125	0.128	0.131	0.134	0.137	0.14	0.144	0.147	0.152	0.156	0.161	0.166	0.17	0.175	0.18	0.186	0.191	0.196	0.2	0.205	0.21	0.215	0.22	0.226	0.231	0.236	0.241	0.247	0.252	0.257
Cabo Verde	Western Sub-Saharan Africa	0.292	0.298	0.305	0.311	0.318	0.326	0.333	0.342	0.35	0.36	0.37	0.379	0.388	0.397	0.407	0.415	0.424	0.434	0.443	0.452	0.461	0.469	0.477	0.484	0.491	0.498	0.505	0.512	0.519	0.525
Cameroon	Western Sub-Saharan Africa	0.313	0.32	0.325	0.33	0.334	0.338	0.342	0.346	0.349	0.353	0.357	0.36	0.364	0.368	0.373	0.378	0.384	0.39	0.397	0.404	0.412	0.42	0.428	0.436	0.445	0.455	0.464	0.474	0.483	0.49
Chad	Western Sub-Saharan Africa	0.108	0.112	0.115	0.118	0.12	0.123	0.125	0.128	0.13	0.132	0.135	0.137	0.14	0.144	0.149	0.156	0.162	0.167	0.173	0.179	0.185	0.191	0.197	0.203	0.21	0.216	0.223	0.228	0.234	0.238
C么te d'Ivoire	Western Sub-Saharan Africa	0.256	0.26	0.265	0.27	0.275	0.279	0.285	0.29	0.295	0.301	0.305	0.31	0.314	0.318	0.322	0.325	0.329	0.333	0.337	0.341	0.346	0.35	0.355	0.362	0.369	0.376	0.384	0.393	0.401	0.408
Gambia	Western Sub-Saharan Africa	0.218	0.223	0.227	0.232	0.237	0.241	0.246	0.251	0.256	0.262	0.268	0.274	0.28	0.286	0.293	0.3	0.306	0.313	0.319	0.327	0.334	0.341	0.348	0.356	0.363	0.37	0.378	0.385	0.393	0.399
Ghana	Western Sub-Saharan Africa	0.355	0.362	0.368	0.374	0.38	0.385	0.391	0.396	0.401	0.406	0.411	0.415	0.42	0.426	0.431	0.437	0.444	0.45	0.458	0.466	0.474	0.484	0.494	0.504	0.514	0.523	0.531	0.541	0.549	0.557
Guinea	Western Sub-Saharan Africa	0.175	0.178	0.182	0.186	0.19	0.194	0.199	0.204	0.209	0.214	0.219	0.224	0.229	0.235	0.239	0.244	0.249	0.253	0.258	0.263	0.267	0.272	0.278	0.284	0.29	0.296	0.303	0.31	0.318	0.325
Guinea-Bissau	Western Sub-Saharan Africa	0.2	0.205	0.209	0.214	0.219	0.224	0.23	0.236	0.239	0.244	0.249	0.253	0.257	0.261	0.266	0.271	0.275	0.28	0.286	0.291	0.297	0.304	0.31	0.316	0.322	0.328	0.335	0.342	0.349	0.355
Liberia	Western Sub-Saharan Africa	0.221	0.222	0.219	0.214	0.206	0.196	0.183	0.176	0.175	0.184	0.203	0.22	0.238	0.245	0.252	0.258	0.265	0.272	0.279	0.287	0.296	0.305	0.314	0.325	0.335	0.344	0.351	0.358	0.365	0.37
Mali	Western Sub-Saharan Africa	0.126	0.129	0.132	0.136	0.139	0.143	0.147	0.151	0.155	0.159	0.163	0.168	0.173	0.178	0.183	0.188	0.193	0.198	0.203	0.209	0.214	0.22	0.225	0.23	0.235	0.241	0.247	0.253	0.259	0.263
Mauritania	Western Sub-Saharan Africa	0.308	0.314	0.319	0.326	0.332	0.338	0.344	0.349	0.355	0.36	0.365	0.369	0.374	0.379	0.384	0.39	0.398	0.406	0.413	0.42	0.427	0.435	0.443	0.45	0.459	0.467	0.474	0.482	0.49	0.496
Niger	Western Sub-Saharan Africa	0.0728	0.0746	0.0761	0.0777	0.0793	0.0808	0.0822	0.0836	0.0853	0.0871	0.0887	0.0907	0.093	0.0956	0.0982	0.101	0.104	0.108	0.111	0.115	0.119	0.123	0.128	0.133	0.138	0.143	0.148	0.153	0.158	0.162
Nigeria	Western Sub-Saharan Africa	0.305	0.308	0.312	0.315	0.319	0.324	0.329	0.334	0.339	0.344	0.35	0.356	0.363	0.371	0.381	0.392	0.402	0.412	0.422	0.432	0.442	0.451	0.46	0.469	0.478	0.487	0.495	0.503	0.51	0.515
Sao Tome and Principe	Western Sub-Saharan Africa	0.299	0.302	0.306	0.309	0.313	0.317	0.322	0.327	0.332	0.338	0.344	0.351	0.358	0.365	0.373	0.381	0.39	0.398	0.407	0.416	0.424	0.433	0.443	0.452	0.461	0.47	0.478	0.487	0.495	0.502
Senegal	Western Sub-Saharan Africa	0.227	0.233	0.239	0.245	0.251	0.257	0.262	0.267	0.272	0.277	0.282	0.286	0.29	0.295	0.299	0.304	0.308	0.313	0.318	0.324	0.33	0.336	0.342	0.348	0.354	0.361	0.368	0.375	0.382	0.389
Sierra Leone	Western Sub-Saharan Africa	0.207	0.209	0.21	0.212	0.215	0.218	0.218	0.218	0.219	0.218	0.219	0.221	0.224	0.229	0.234	0.239	0.245	0.252	0.26	0.267	0.275	0.283	0.292	0.304	0.314	0.321	0.328	0.335	0.342	0.347
Togo	Western Sub-Saharan Africa	0.266	0.272	0.278	0.281	0.286	0.291	0.296	0.302	0.306	0.31	0.313	0.317	0.32	0.323	0.327	0.33	0.334	0.338	0.342	0.347	0.352	0.358	0.364	0.371	0.379	0.386	0.394	0.402	0.411	0.417
